# Supplementary material for: Sediment controls dynamic behavior of a Cordilleran Ice Stream at the Last Glacial Maximum
Source: Nat Commun. 2020 Apr 14;11:1826. doi: 10.1038/s41467-020-15579-0 (PMC7156478; doi:10.1038/s41467-020-15579-0)
Supplement: Supplementary file 4 — Supplementary Data 1 [file 41467_2020_15579_MOESM4_ESM.xlsx]

## Sheet: Data 1 - IRD 
Exp	Site	Hole	Core	Type	Sect	A/W	Top offset (cm)	Bottom offset (cm)	Top depth CSF-A (m)	Bottom depth CSF-A (m)	Top depth CCSF-341-U1421-ABCDEF-20150810 (m)	Bottom depth CCSF-341-U1421-ABCDEF-20150810 (m)	midpt CCSF-341-U1421-ABCDEF-20150810 (m)	Label identifier	Age (yr)	Age (kyr)	cm/kyr (age 50%) -binned 1000 yrs	Dry Bulk Denity	vol. IRD (decimal)	Total	Fine	Coarse	Granule	% Fine	% coarse	% Granule	% Mud	cs as a decimal	IRD MAR - 50%	wt% IRD
341	U1421	C	1	H	1	W	0	2	0	0.02	0	0.02	0.01	341-U1421C-1H-1-W 0/2-COWAN	19	0.019	55.8889	0.846	0	15.058	0.0491	0.0169	0	0.326073	0.112233	0	99.5617	0.00112233	0	0
341	U1421	C	1	H	1	W	52	54	0.52	0.54	0.52	0.54	0.53	341-U1421C-1H-1-W 52/54-ZELLERS	949	0.949	55.8889	0.846	0					0.0327642	0.0255971	0	99.9416	0.000255971	0	0
341	U1421	C	1	H	1	W	100	102	1	1.02	1	1.02	1.01	341-U1421C-1H-1-W 100/102-COWAN	1807	1.807	55.8889	0.846	0	18.3434	0.0314	0.0142	0	0.171179	0.077412	0	99.7514	0.00077412	0	0
341	U1421	C	1	H	2	W	0	2	1.5	1.52	1.5	1.52	1.51	341-U1421C-1H-2-W 0/2-COWAN	2701	2.701	55.8824	0.846	0	13.293	0.0514	0.0055	0	0.38667	0.0413752	0	99.572	0.000413752	0	0
341	U1421	C	1	H	2	W	51	53	2.01	2.03	2.01	2.03	2.02	341-U1421C-1H-2-W 51/53-ZELLERS	3595	3.595	55.8889	0.846	0					0.0270778	0	0	99.9729	0	0	0
341	U1421	C	1	H	2	W	102	104	2.52	2.54	2.52	2.54	2.53	341-U1421C-1H-2-W 102/104-COWAN	4525	4.525	55.9444	0.846	0	17.2688	0.0194	0.0019	0	0.112341	0.0110025	0	99.8767	0.000110025	0	0
341	U1421	C	1	H	3	W	7	9	3.07	3.09	3.07	3.09	3.08	341-U1421C-1H-3-W 7/9-COWAN	5529	5.529	48.4444	0.846	0	18.5677	0.0663	0	0	0.357072	0	0	99.6429	0	0	0
341	U1421	C	1	H	3	W	52	54	3.52	3.54	3.52	3.54	3.53	341-U1421C-1H-3-W 52/54-ZELLERS	6592	6.592	42.2083	1.038	1					0.387289	0.0509296	0	99.5618	0.000509296	0.0223134	0.0509296
341	U1421	C	1	H	3	W	100	102	4	4.02	4	4.02	4.01	341-U1421C-1H-3-W 100/102-COWAN	7730	7.73	42.1667	1.038	0.5	11.0567	0.0207	0	0	0.187217	0	0	99.8128	0	0	0
341	U1421	C	1	H	4	W	0	2	4.5	4.52	4.5	4.52	4.51	341-U1421C-1H-4-W 0/2-COWAN	8916	8.916	42.1667	1.038	0	14.2521	0.019	0	0	0.133314	0	0	99.8667	0	0	0
341	U1421	C	1	H	4	W	51	53	5.01	5.03	5.01	5.03	5.02	341-U1421C-1H-4-W 51/53-ZELLERS	10126	10.126	42.1902	1.038	0					0.219297	0.0695179	0	99.7112	0.000695179	0	0
341	U1421	C	1	H	4	W	102	104	5.52	5.54	5.52	5.54	5.53	341-U1421C-1H-4-W 102/104-COWAN	11310	11.31	42.2083	1.038	0	19.1329	0.1501	0.0126	0	0.784513	0.0658552	0	99.1496	0.000658552	0	0
341	U1421	C	1	H	5	W	0	2	6	6.02	6	6.02	6.01	341-U1421C-1H-5-W 0/2-COWAN	12474	12.474	38.6579	1.348	0.5	13.6955	0.0454	0	0	0.331496	0	0	99.6685	0	0	0
341	U1421	C	1	H	5	W	100	102	7	7.02	7	7.02	7.01	341-U1421C-1H-5-W 100/102-COWAN	15772	15.772	46.74	1.583	0.9	22.767	0.8965	0.0518	0.0587	3.93772	0.227522	0.257829	95.5769	0.00227522	0.151508	0.20477
341	U1421	A	2	H	1	W	100	102	7.8	7.82	7.377	7.397	7.387	341-U1421A-2H-1-W 100/102-COWAN	16252	16.252	936.16	1.038	1	25.9113	2.0142	0.2127	0.1047	7.77344	0.820877	0.404071	91.0016	0.00820877	7.97675	0.820877
341	U1421	A	2	H	2	W	0	2	8.3	8.32	7.877	7.897	7.887	341-U1421A-2H-2-W 0/2-COWAN	16308	16.308	936.16	1.248	1	23.4173	1.5098	0.3978	1.1249	6.44737	1.69874	4.80371	87.0502	0.0169874	19.8469	1.69874
341	U1421	A	2	H	2	W	50	52	8.8	8.82	8.377	8.397	8.387	341-U1421A-2H-2-W 50/52-ZELLERS	16347	16.347	936.16	1.348	1	121.291	1.1587	0.3925	0.232	5.76847	1.95402	1.15499	91.1225	0.0195402	24.6587	1.95402
341	U1421	A	2	H	2	W	100	102	9.3	9.32	8.877	8.897	8.887	341-U1421A-2H-2-W 100/102-COWAN	16386	16.386	936.16	1.348	1	24.7573	1.4923	0.5967	0.2959	6.02772	2.4102	1.1952	90.3669	0.024102	30.4154	2.4102
341	U1421	A	2	H	3	W	0	2	9.8	9.82	9.377	9.397	9.387	341-U1421A-2H-3-W 0/2-COWAN	16426	16.426	936.16	1.348	1	21.7867	2.0988	0.7821	2.8724	9.6334	3.5898	13.1842	73.5926	0.035898	45.3013	3.5898
341	U1421	A	2	H	3	W	54	56	10.34	10.36	9.917	9.937	9.927	341-U1421A-2H-3-W 54/56-ZELLERS	16468	16.468	936.16	1.348	1					5.93108	3.67422	3.8754	86.5193	0.0367422	46.3666	3.67422
341	U1421	A	2	H	3	W	102	104	10.82	10.84	10.397	10.417	10.407	341-U1421A-2H-3-W 102/104-COWAN	16506	16.506	936.16	1.348	1	24.0517	1.4336	0.6475	0.3482	5.96049	2.69212	1.44771	89.8997	0.0269212	33.973	2.69212
341	U1421	A	2	H	4	W	0	2	11.3	11.32	10.877	10.897	10.887	341-U1421A-2H-4-W 0/2-COWAN	16544	16.544	936.16	1.583	1	20.111	1.4068	0.6645	0.6273	6.99518	3.30416	3.11919	86.5815	0.0330416	48.9658	3.30416
341	U1421	A	2	H	4	W	54	56	11.84	11.86	11.417	11.437	11.427	341-U1421A-2H-4-W 54/56-ZELLERS	16587	16.587	936.16	1.583	1					5.59247	2.41067	0.994829	91.002	0.0241067	35.7247	2.41067
341	U1421	A	2	H	4	W	104	106	12.34	12.36	11.917	11.937	11.927	341-U1421A-2H-4-W 104/106-COWAN	16627	16.627	936.16	1.583	1	24.244	1.962	0.7228	0.9123	8.09272	2.98136	3.76299	85.1629	0.0298136	44.182	2.98136
341	U1421	A	2	H	5	W	0	2	12.8	12.82	12.377	12.397	12.387	341-U1421A-2H-5-W 0/2-COWAN	16664	16.664	936.16	1.583	1	20.2294	1.3407	0.5286	0.8648	6.62748	2.61303	4.27497	86.4845	0.0261303	38.7236	2.61303
341	U1421	A	2	H	5	W	54	56	13.34	13.36	12.917	12.937	12.927	341-U1421A-2H-5-W 54/56-ZELLERS	16707	16.707	936.16	1.583	1					14.1995	3.66901	0.254808	81.8767	0.0366901	54.3726	3.66901
341	U1421	A	2	H	5	W	102	104	13.82	13.84	13.397	13.417	13.407	341-U1421A-2H-5-W 102/104-COWAN	16745	16.745	936.16	1.583	1	25.5328	3.7659	0.7913	2.4349	14.7493	3.09915	9.53636	72.6152	0.0309915	45.9276	3.09915
341	U1421	A	2	H	6	W	0	2	14.3	14.32	13.877	13.897	13.887	341-U1421A-2H-6-W 0/2-COWAN	16784	16.784	936.16	1.691	1	18.5474	2.5413	0.5488	1.4804	13.7017	2.95891	7.98171	75.3577	0.0295891	46.8409	2.95891
341	U1421	A	2	H	6	W	47	49	14.77	14.79	14.347	14.367	14.357	341-U1421A-2H-6-W 47/49-ZELLERS	16822	16.822	936.16	1.691	1					14.8916	3.63363	1.95126	79.5235	0.0363363	57.522	3.63363
341	U1421	A	2	H	6	W	100	102	15.3	15.32	14.877	14.897	14.887	341-U1421A-2H-6-W 100/102-COWAN	16865	16.865	936.16	1.691	1	26.097	3.1991	0.7205	0.4516	12.2585	2.76085	1.73047	83.2502	0.0276085	43.7056	2.76085
341	U1421	A	2	H	7	W	5	7	15.75	15.77	15.327	15.347	15.337	341-U1421A-2H-7-W 5/7-COWAN	16901	16.901	936.16	1.691	0.9	24.3688	4.1975	1.2605	0.5699	17.2249	5.1726	2.33865	75.2639	0.051726	73.6962	4.65534
341	U1421	A	2	H	7	W	51	53	16.21	16.23	15.787	15.807	15.797	341-U1421A-2H-7-W 51/53-ZELLERS	16939	16.939	936.16	1.691	1					14.9972	4.87623	1.32484	78.8018	0.0487623	77.193	4.87623
341	U1421	A	3	H	1	W	51	53	16.81	16.83	16.387	16.407	16.397	341-U1421A-3H-1-W 51/53-ZELLERS	16987	16.987	2247.45	1.691	1					14.6456	4.01181	11.918	69.4246	0.0401181	152.466	4.01181
341	U1421	A	3	H	1	W	102	104	17.32	17.34	16.897	16.917	16.907	341-U1421A-3H-1-W 102/104-COWAN	17028	17.028	2247.45	1.691	1	28.7766	4.9421	1.2074	0.4082	17.174	4.19577	1.41851	77.2117	0.0419577	159.458	4.19577
341	U1421	A	3	H	2	W	0	2	17.8	17.82	17.377	17.397	17.387	341-U1421A-3H-2-W 0/2-COWAN	17067	17.067	2247.45	1.691	1	24.8426	4.2392	1.0555	0.4454	17.0642	4.24875	1.79289	76.8941	0.0424875	161.471	4.24875
341	U1421	A	3	H	2	W	51	53	18.31	18.33	17.887	17.907	17.897	341-U1421A-3H-2-W 51/53-ZELLERS	17108	17.108	2247.45	1.691	1					15.2719	4.93848	2.02974	77.7599	0.0493848	187.684	4.93848
341	U1421	A	3	H	2	W	100	102	18.8	18.82	18.377	18.397	18.387	341-U1421A-3H-2-W 100/102-COWAN	17148	17.148	2247.45	1.691	1	26.534	4.5326	1.1905	0.3623	17.0822	4.4867	1.36542	77.0657	0.044867	170.514	4.4867
341	U1421	A	3	H	3	W	0	2	19.3	19.32	18.877	18.897	18.887	341-U1421A-3H-3-W 0/2-COWAN	17187	17.187	2247.45	1.691	0.97	31.6801	4.159	1.3186	1.3795	13.1281	4.16223	4.35447	78.3552	0.0416223	153.438	4.03737
341	U1421	C	3	H	2	W	51	53	20.01	20.03	19.862	19.882	19.872	341-U1421C-3H-2-W 51/53-ZELLERS	17266	17.266	2247.45	1.681	1					4.08057	3.03756	0.761003	92.1209	0.0303756	114.758	3.03756
341	U1421	C	3	H	2	W	100	102	20.5	20.52	20.352	20.372	20.362	341-U1421C-3H-2-W 100/102-COWAN	17304	17.304	2247.45	1.681	1	20.139	0.9744	0.4605	0.3344	4.83837	2.28661	1.66046	91.2146	0.0228661	86.3872	2.28661
341	U1421	C	3	H	3	W	0	2	21	21.02	20.852	20.872	20.862	341-U1421C-3H-3-W 0/2-COWAN	17343	17.343	2247.45	1.445	1	26.6492	1.6129	0.6357	0.8069	6.05234	2.38544	3.02786	88.5344	0.0238544	77.4686	2.38544
341	U1421	C	3	H	3	W	51	53	21.51	21.53	21.362	21.382	21.372	341-U1421C-3H-3-W 51/53-ZELLERS	17384	17.384	2247.45	1.445	1					3.61534	1.31655	3.17276	91.8953	0.0131655	42.756	1.31655
341	U1421	C	3	H	3	W	100	102	22	22.02	21.852	21.872	21.862	341-U1421C-3H-3-W 100/102-COWAN	17428	17.428	2247.45	1.445	1	24.6295	0.9651	0.3037	0.3535	3.91847	1.23307	1.43527	93.4132	0.0123307	40.0449	1.23307
341	U1421	C	3	H	4	W	0	2	22.5	22.52	22.352	22.372	22.362	341-U1421C-3H-4-W 0/2-COWAN	17459	17.459	2247.45	1.445	1	24.7154	1.5692	0.5812	0.9341	6.34908	2.35157	3.77942	87.5199	0.0235157	76.3688	2.35157
341	U1421	C	3	H	4	W	51	53	23.01	23.03	22.862	22.882	22.872	341-U1421C-3H-4-W 51/53-ZELLERS	17478	17.478	2247.45	1.445	1					4.05149	2.00932	1.9425	91.9967	0.0200932	65.254	2.00932
341	U1421	C	3	H	4	W	100	102	23.5	23.52	23.352	23.372	23.362	341-U1421C-3H-4-W 100/102-COWAN	17494	17.494	2247.45	1.445	1	26.1912	1.465	0.6112	0.3181	5.59348	2.33361	1.21453	90.8584	0.0233361	75.7855	2.33361
341	U1421	C	3	H	5	W	0	2	24	24.02	23.852	23.872	23.862	341-U1421C-3H-5-W 0/2-COWAN	17511	17.511	2247.45	1.692	1	25.981	3.8988	1.3349	0.6214	15.0064	5.13799	2.39175	77.4639	0.0513799	195.381	5.13799
341	U1421	C	3	H	5	W	2	4	24.02	24.04	23.872	23.892	23.882	341-U1421C-3H-5-W 2/4-ZELLERS	17511	17.511	2247.45	1.692	1					12.7272	4.52491	7.1886	75.5593	0.0452491	172.068	4.52491
341	U1421	C	3	H	5	W	51	53	24.51	24.53	24.362	24.382	24.372	341-U1421C-3H-5-W 51/53-ZELLERS	17527	17.527	2247.45	1.692	1					15.1014	5.50043	3.73433	75.6638	0.0550043	209.164	5.50043
341	U1421	C	3	H	5	W	100	102	25	25.02	24.852	24.872	24.862	341-U1421C-3H-5-W 100/102-COWAN	17543	17.543	2247.45	1.692	1	27.5345	4.7647	1.4408	0.6345	17.3045	5.23271	2.30438	75.1584	0.0523271	198.983	5.23271
341	U1421	C	3	H	6	W	51	53	26.01	26.03	25.862	25.882	25.872	341-U1421C-3H-6-W 51/53-ZELLERS	17575	17.575	2247.45	1.692	1					14.7984	6.68335	5.90116	72.6171	0.0668335	254.147	6.68335
341	U1421	C	3	H	6	W	100	102	26.5	26.52	26.352	26.372	26.362	341-U1421C-3H-6-W 100/102-COWAN	17592	17.592	2247.45	1.692	1	22.8413	3.6889	1.6841	1.3673	16.1501	7.37305	5.98609	70.4907	0.0737305	280.374	7.37305
341	U1421	C	3	H	7	W	0	2	27	27.02	26.852	26.872	26.862	341-U1421C-3H-7-W 0/2-COWAN	17608	17.608	2247.45	1.692	1	30.6246	4.9866	2.3328	1.9978	16.283	7.61741	6.52351	69.5761	0.0761741	289.666	7.61741
341	U1421	C	4	H	1	W	3	5	27.53	27.55	27.449	27.469	27.459	341-U1421C-4H-1-W 3/5-COWAN	17627	17.627	2247.45	1.739	1	29.049	5.0097	1.727	2.0982	17.2457	5.94513	7.22297	69.5862	0.0594513	232.354	5.94513
341	U1421	C	4	H	1	W	52	54	28.02	28.04	27.939	27.959	27.949	341-U1421C-4H-1-W 52/54-ZELLERS	17643	17.643	2247.45	1.739	1					15.7144	6.73025	3.08928	74.4661	0.0673025	263.04	6.73025
341	U1421	C	4	H	1	W	100	102	28.5	28.52	28.419	28.439	28.429	341-U1421C-4H-1-W 100/102-COWAN	17659	17.659	2247.45	1.739	1	35.3322	3.6973	1.303	0.3685	10.4644	3.68785	1.04296	84.8048	0.0368785	144.133	3.68785
341	U1421	C	4	H	CC	W	0	2	28.6	28.62	28.519	28.539	28.529	341-U1421C-4H-CC-W 0/2-COWAN	17662	17.662	2247.45	1.739	1	17.111	2.508	0.94	2.1325	14.6572	5.49354	12.4627	67.3865	0.0549354	214.705	5.49354
341	U1421	C	5	H	1	W	0	2	29	29.02	28.919	28.939	28.929	341-U1421C-5H-1-W 0/2-Cowan	17672	17.672	2247.45	1.739	0.99	31.5899	3.3227	1.4762	12.4235	10.5182	4.67301	39.3274	45.4813	0.0467301	180.81	4.62628
341	U1421	C	5	H	1	W	50	52	29.5	29.52	29.266	29.286	29.276	341-U1421C-5H-1-W 50/52-Cowan	17687	17.687	2247.45	1.739	1	34.8984	5.483	2.3634	5.7545	15.7113	6.77223	16.4893	61.0272	0.0677223	264.68	6.77223
341	U1421	C	5	H	2	W	9	11	30.49	30.51	30.256	30.276	30.266	341-U1421C-5H-2-W 9/11-Cowan	17719	17.719	2247.45	1.739	1	28.0597	3.4849	1.0752	0.3596	12.4196	3.83183	1.28155	82.467	0.0383183	149.76	3.83183
341	U1421	C	5	H	2	W	50	52	30.9	30.92	30.666	30.686	30.676	341-U1421C-5H-2-W 50/52-Cowan	17732	17.732	2247.45	1.739	1	27.3656	4.5194	1.19	1.2459	16.5149	4.34853	4.5528	74.5838	0.0434853	169.954	4.34853
341	U1421	C	5	H	2	W	100	102	31.4	31.42	31.166	31.186	31.176	341-U1421C-5H-2-W 100/102-Cowan	17749	17.749	2247.45	1.739	1	32.8974	5.7559	1.9076	1.0259	17.4965	5.79863	3.11848	73.5864	0.0579863	226.629	5.79863
341	U1421	C	5	H	3	W	0	2	31.77	31.79	31.536	31.556	31.546	341-U1421C-5H-3-W 0/2-Cowan	17761	17.761	2247.45	1.739	1	34.2348	6.3338	1.9365	1.4771	18.5011	5.65652	4.31462	71.5278	0.0565652	221.075	5.65652
341	U1421	C	5	H	3	W	50	52	32.27	32.29	32.036	32.056	32.046	341-U1421C-5H-3-W 50/52-Cowan	17778	17.778	2247.45	1.739	1	37.1058	6.7107	2.0745	0.8924	18.0853	5.59077	2.40501	73.9189	0.0559077	218.505	5.59077
341	U1421	C	5	H	3	W	100	102	32.77	32.79	32.536	32.556	32.546	341-U1421C-5H-3-W 100/102-Cowan	17794	17.794	2247.45	1.739	1	34.116	6.3486	1.9187	1.9502	18.6089	5.62405	5.71638	70.0507	0.0562405	219.806	5.62405
341	U1421	C	5	H	3	W	146	148	33.23	33.25	32.996	33.016	33.006	341-U1421C-5H-3-W 146/148-Cowan	17809	17.809	2247.45	1.739	1	34.385	5.9824	1.7982	2.6294	17.3983	5.22961	7.64694	69.7252	0.0522961	204.39	5.22961
341	U1421	C	6	H	1	W	0	2	33.7	33.72	33.466	33.486	33.476	341-U1421C-6H-1-W 0/2-Cowan	17824	17.824	2247.45	1.739	0.9	29.3792	5.1104	2.164	1.8021	17.3946	7.36576	6.13393	69.1057	0.0736576	259.089	6.62918
341	U1421	C	6	H	1	W	50	52	34.2	34.22	33.966	33.986	33.976	341-U1421C-6H-1-W 50/52-Cowan	17841	17.841	2247.45	1.739	0.98	35.5101	6.3579	2.0552	2.5467	17.9045	5.78765	7.17176	69.1361	0.0578765	221.676	5.6719
341	U1421	C	6	H	2	W	0	2	34.52	34.54	34.286	34.306	34.296	341-U1421C-6H-2-W 0/2-Cowan	17851	17.851	2247.45	1.739	1	38.5229	7.5829	2.3337	1.1458	19.6841	6.05796	2.97433	71.2836	0.0605796	236.764	6.05796
341	U1421	C	6	H	2	W	50	52	35.02	35.04	34.786	34.806	34.796	341-U1421C-6H-2-W 50/52-Cowan	17867.5	17.8675	2247.45	1.739	0.98	33.5321	6.7246	2.1014	0.6977	20.0542	6.26683	2.08069	71.5983	0.0626683	240.029	6.14149
341	U1421	C	6	H	2	W	100	102	35.52	35.54	35.286	35.306	35.296	341-U1421C-6H-2-W 100/102-Cowan	17883	17.883	2247.45	1.739	0.99	30.9747	6.1567	1.8826	1.4486	19.8765	6.07786	4.67672	69.3689	0.0607786	235.167	6.01708
341	U1421	C	6	H	3	W	0	2	35.65	35.67	35.416	35.436	35.426	341-U1421C-6H-3-W 0/2-Cowan	17888	17.888	2247.45	1.739	0.9	36.0986	7.2492	2.2849	1.466	20.0817	6.32961	4.0611	69.5276	0.0632961	222.643	5.69665
341	U1421	C	6	H	3	W	50	52	36.15	36.17	35.916	35.936	35.926	341-U1421C-6H-3-W 50/52-Cowan	17904	17.904	2247.45	1.739	0.9	27.5951	5.7881	1.7139	0.8707	20.9751	6.21089	3.15527	69.6587	0.0621089	218.467	5.5898
341	U1421	C	6	H	3	W	98	100	36.63	36.65	36.396	36.416	36.406	341-U1421C-6H-3-W 98/100-Cowan	17920	17.92	2247.45	1.739	0.9	35.4808	6.2723	1.9303	2.1143	17.678	5.44041	5.959	70.9226	0.0544041	191.365	4.89637
341	U1421	C	6	H	4	W	0	2	36.75	36.77	36.516	36.536	36.526	341-U1421C-6H-4-W 0/2-Cowan	17924	17.924	2247.45	1.739	1	33.5116	6.0846	1.9928	1.3752	18.1567	5.9466	4.10365	71.7931	0.059466	232.412	5.9466
341	U1421	C	6	H	4	W	50	52	37.25	37.27	37.016	37.036	37.026	341-U1421C-6H-4-W 50/52-Cowan	17940	17.94	2247.45	1.739	0.8	38.0362	7.4899	3.1971	2.1025	19.6915	8.40541	5.52763	66.3755	0.0840541	262.808	6.72433
341	U1421	C	6	H	4	W	100	102	37.75	37.77	37.516	37.536	37.526	341-U1421C-6H-4-W 100/102-Cowan	17956	17.956	1381.1	1.739	1	33.4589	7.0645	2.0566	1.3125	21.114	6.14665	3.92272	68.8167	0.0614665	147.626	6.14665
341	U1421	C	6	H	CC	W	0	2	37.86	37.88	37.626	37.646	37.636	341-U1421C-6H-CC-W 0/2-Cowan	17959	17.959	1381.1	1.739	0.9	30.6359	6.0253	1.9949	2.1396	19.6674	6.51164	6.98396	66.8369	0.0651164	140.753	5.86048
341	U1421	C	6	H	CC	W	32	34	38.18	38.2	37.946	37.966	37.956	341-U1421C-6H-CC-W 32/34-Cowan	17969	17.969	1381.1	1.739	0.98	31.3975	6.4645	2.1553	1.0669	20.5892	6.86456	3.39804	69.1482	0.0686456	161.571	6.72727
341	U1421	A	6	H	1	W	0	2	44.8	44.82	46.568	46.588	46.578	341-U1421A-6H-1-W 0/2-COWAN	18235	18.235	1381.1	2.012	1	28.0645	6.1659	1.761	1.9045	21.9705	6.27483	6.78615	64.9686	0.0627483	174.363	6.27483
341	U1421	A	6	H	1	W	51	53	45.31	45.33	47.078	47.098	47.088	341-U1421A-6H-1-W 51/53-ZELLERS	18252	18.252	1381.1	2.012	1					19.7962	7.00484	3.59209	69.6069	0.0700484	194.648	7.00484
341	U1421	A	6	H	1	W	100	102	45.8	45.82	47.568	47.588	47.578	341-U1421A-6H-1-W 100/102-COWAN	18268.5	18.2685	1381.1	2.012	1	33.7269	7.422	2.0579	1.8124	22.0062	6.10166	5.37375	66.5184	0.0610166	169.551	6.10166
341	U1421	A	6	H	2	W	0	2	46.3	46.32	48.068	48.088	48.078	341-U1421A-6H-2-W 0/2-COWAN	18285	18.285	1381.1	2.012	1	33.7666	6.1659	1.761	1.9045	18.2604	5.21521	5.64019	70.8842	0.0521521	144.919	5.21521
341	U1421	A	6	H	2	W	51	53	46.81	46.83	48.578	48.598	48.588	341-U1421A-6H-2-W 51/53-ZELLERS	18302	18.302	1381.1	2.012	1					21.6808	6.29008	3.85393	68.1752	0.0629008	174.787	6.29008
341	U1421	A	6	H	2	W	100	102	47.3	47.32	49.068	49.088	49.078	341-U1421A-6H-2-W 100/102-COWAN	18319	18.319	1381.1	2.012	1	23.9773	5.5749	1.3635	0.9865	23.2507	5.68663	4.11431	66.9483	0.0568663	158.019	5.68663
341	U1421	A	6	H	3	W	5	7	47.85	47.87	49.618	49.638	49.628	341-U1421A-6H-3-W 5/7-COWAN	18339	18.339	1381.1	2.012	1	35.7387	7.9857	2.0478	2.9843	22.3447	5.72992	8.35033	63.5751	0.0572992	159.222	5.72992
341	U1421	A	6	H	3	W	100	102	48.8	48.82	50.568	50.588	50.578	341-U1421A-6H-3-W 100/102-COWAN	18374	18.374	1381.1	2.012	1	37.9582	8.5773	2.301	2.652	22.5967	6.06193	6.98663	64.3547	0.0606193	168.447	6.06193
341	U1421	A	6	H	4	W	0	2	49.3	49.32	51.068	51.088	51.078	341-U1421A-6H-4-W 0/2-COWAN	18395	18.395	1381.1	2.012	1	26.056	5.5017	1.7666	1.3182	21.1149	6.78001	5.0591	67.046	0.0678001	188.401	6.78001
341	U1421	A	6	H	4	W	51	53	49.81	49.83	51.578	51.598	51.588	341-U1421A-6H-4-W 51/53-ZELLERS	18421	18.421	1381.1	2.012	1					18.0566	7.42624	6.62423	67.8929	0.0742624	206.358	7.42624
341	U1421	A	6	H	4	W	100	102	50.3	50.32	52.068	52.088	52.078	341-U1421A-6H-4-W 100/102-COWAN	18456	18.456	1381.1	1.925	1	24.7182	3.9913	1.6232	5.2049	16.1472	6.56682	21.057	56.229	0.0656682	174.587	6.56682
341	U1421	A	7	H	1	W	0	2	50.8	50.82	52.568	52.588	52.578	341-U1421A-7H-1-W 0/2-COWAN	18919	18.919	193.217	1.925	0.7	24.6539	1.1395	0.0957	1.0719	4.62199	0.388174	4.34779	90.642	0.00388174	1.01065	0.271722
341	U1421	A	7	H	1	W	51	53	51.31	51.33	53.078	53.098	53.088	341-U1421A-7H-1-W 51/53-ZELLERS	19149	19.149	289.633	1.925	0.2					2.89983	0.28289	0	96.8173	0.0028289	0.315448	0.0565781
341	U1421	A	7	H	1	W	100	102	51.8	51.82	53.568	53.588	53.578	341-U1421A-7H-1-W 100/102-COWAN	19363.5	19.3635	193.217	1.925	0.8	22.6663	0.8183	0.1372	0.0851	3.61021	0.605304	0.375447	95.409	0.00605304	1.8011	0.484243
341	U1421	A	7	H	2	W	0	2	52.3	52.32	54.068	54.088	54.078	341-U1421A-7H-2-W 0/2-COWAN	19650	19.65	193.217	1.925	1	22.5928	0.9807	0.33	0.0432	4.34076	1.46064	0.191211	94.0074	0.0146064	5.43274	1.46064
341	U1421	A	7	H	2	W	51	53	52.81	52.83	54.578	54.598	54.588	341-U1421A-7H-2-W 51/53-ZELLERS	19942	19.942	174.167	1.925	0.98					1.48418	0.734759	0.267026	97.514	0.00734759	2.41416	0.720063
341	U1421	A	7	H	2	W	100	102	53.3	53.32	55.068	55.088	55.078	341-U1421A-7H-2-W 100/102-COWAN	20222	20.222	174.167	1.925	1	24.0514	0.6229	0.105	0.1211	2.58987	0.436565	0.503505	96.4701	0.00436565	1.46368	0.436565
341	U1421	A	7	H	3	W	51	53	54.31	54.33	56.078	56.098	56.088	341-U1421A-7H-3-W 51/53-ZELLERS	20800	20.8	96.6711	1.517	0.5					5.58776	1.78184	2.13497	90.4954	0.0178184	1.30653	0.890919
341	U1421	A	7	H	3	W	100	102	54.8	54.82	56.568	56.588	56.578	341-U1421A-7H-3-W 100/102-COWAN	21082	21.082	96.6711	1.517	0.8	28.2818	1.3483	0.3269	0.3606	4.76738	1.15587	1.27502	92.8017	0.0115587	1.35606	0.924694
341	U1421	A	7	H	3	W	147	149	55.27	55.29	57.038	57.058	57.048	341-U1421A-7H-3-W 147/149-COWAN	21350	21.35	96.6711	1.517	0.8	29.9468	1.1098	0.2431	0.0321	3.70591	0.811773	0.10719	95.3751	0.00811773	0.952372	0.649418
341	U1421	A	7	H	4	W	51	53	55.81	55.83	57.578	57.598	57.588	341-U1421A-7H-4-W 51/53-ZELLERS	22379	22.379	663.523	1.506	0.6					3.85612	0.794527	0.759821	94.5895	0.00794527	4.76366	0.476716
341	U1421	A	7	H	4	W	100	102	56.3	56.32	58.068	58.088	58.078	341-U1421A-7H-4-W 100/102-COWAN	23372	23.372	663.523	1.506	0.95	25.8305	0.3057	1.8326	0.2068	1.18348	7.09471	0.800604	90.9212	0.0709471	67.3503	6.73998
341	U1421	A	7	H	5	W	5	9	56.85	56.89	58.618	58.658	58.638	341-U1421A-7H-5-W 5/9-COWAN	23465	23.465	663.523	1.506	0.75	30.6068	6.2552	1.7893	1.1807	20.4373	5.84609	3.85764	69.859	0.0584609	43.8134	4.38456
341	U1421	A	7	H	5	W	51	55	57.31	57.35	59.078	59.118	59.098	341-U1421A-7H-5-W 51/55-ZELLERS	23514	23.514	663.523	1.506	1					18.9687	5.5196	1.96737	73.5443	0.055196	55.1554	5.5196
341	U1421	A	7	H	5	W	100	104	57.8	57.84	59.568	59.608	59.588	341-U1421A-7H-5-W 100/104-COWAN	23563	23.563	663.523	1.506	1	28.2592	6.3085	1.3823	1.1986	22.3237	4.8915	4.24145	68.5433	0.048915	48.8791	4.8915
341	U1421	A	7	H	6	W	0	2	58.2	58.22	59.968	59.988	59.978	341-U1421A-7H-6-W 0/2-COWAN	23600	23.6	663.523	1.868	0.9	39.8166	6.6967	2.2274	3.5039	16.8189	5.59415	8.8001	68.7869	0.0559415	62.4035	5.03473
341	U1421	A	7	H	6	W	51	53	58.71	58.73	60.478	60.498	60.488	341-U1421A-7H-6-W 51/53-ZELLERS	23648	23.648	663.523	1.868	1					18.198	5.37765	5.04793	71.3764	0.0537765	66.6539	5.37765
341	U1421	A	7	H	6	W	100	102	59.2	59.22	60.968	60.988	60.978	341-U1421A-7H-6-W 100/102-COWAN	23692	23.692	663.523	1.868	1	37.816	7.8334	1.9233	1.0681	20.7145	5.08594	2.82447	71.3751	0.0508594	63.0382	5.08594
341	U1421	A	7	H	7	W	0	2	59.6	59.62	61.368	61.388	61.378	341-U1421A-7H-7-W 0/2-COWAN	23727	23.727	663.523	1.868	0.9	33.3051	6.2857	1.9929	3.2534	18.8731	5.98377	9.76847	65.3747	0.0598377	66.7498	5.38539
341	U1421	A	7	H	7	W	51	53	60.11	60.13	61.878	61.898	61.888	341-U1421A-7H-7-W 51/53-ZELLERS	23771	23.771	663.523	1.868	1					18.463	5.5647	1.87426	74.0981	0.055647	68.9722	5.5647
341	U1421	A	7	H	CC	W	0	2	60.21	60.23	61.978	61.998	61.988	341-U1421A-7H-CC-W 0/2-COWAN	23780	23.78	663.523	1.868	1	25.8468	5.5502	1.339	0.3787	21.4735	5.18053	1.46517	71.8809	0.0518053	64.2106	5.18053
341	U1421	A	8	H	1	W	0	4	60.3	60.34	62.068	62.108	62.088	341-U1421A-8H-1-W 0/4-COWAN	23788.5	23.7885	663.523	1.868	1	25.5323	5.3841	1.6977	0.5798	21.0874	6.64922	2.27085	69.9925	0.0664922	82.4145	6.64922
341	U1421	A	8	H	1	W	51	55	60.81	60.85	62.578	62.618	62.598	341-U1421A-8H-1-W 51/55-ZELLERS	23832	23.832	663.523	1.868	1		3.6266	1.5255	2.0662	15.202	6.39459	8.6611	69.7423	0.0639459	79.2584	6.39459
341	U1421	A	8	H	1	W	100	104	61.3	61.34	63.068	63.108	63.088	341-U1421A-8H-1-W 100/104-COWAN	23875	23.875	1059	1.868	1	43.488	9.9701	2.3472	5.5105	22.9261	5.39735	12.6713	59.0052	0.0539735	106.771	5.39735
341	U1421	A	8	H	2	W	0	4	61.8	61.84	63.568	63.608	63.588	341-U1421A-8H-2-W 0/4-COWAN	23918	23.918	1059	1.991	1	26.9993	5.8317	1.8488	0.9324	21.5994	6.84758	3.45342	68.0995	0.0684758	144.379	6.84758
341	U1421	A	8	H	2	W	51	55	62.31	62.35	64.078	64.118	64.098	341-U1421A-8H-2-W 51/55-ZELLERS	23963	23.963	1059	1.991	1					19.6565	6.81774	3.47812	70.0477	0.0681774	143.75	6.81774
341	U1421	A	8	H	2	W	100	104	62.8	62.84	64.568	64.608	64.588	341-U1421A-8H-2-W 100/104-COWAN	24005.5	24.0055	1059	1.991	0.98	31.624	6.752	2.2502	0.9476	21.3509	7.11548	2.99646	68.5372	0.0711548	147.027	6.97317
341	U1421	A	8	H	3	W	5	9	63.35	63.39	65.118	65.158	65.138	341-U1421A-8H-3-W 5/9-COWAN	24054	24.054	1059	1.991	0.98	30.6857	5.631	2.24	1.0323	18.3506	7.29982	3.36411	70.9855	0.0729982	150.836	7.15382
341	U1421	A	8	H	3	W	51	55	63.81	63.85	65.578	65.618	65.598	341-U1421A-8H-3-W 51/55-ZELLERS	24094.5	24.0945	1059	1.991	1					19.3978	6.13644	3.92333	70.5425	0.0613644	129.385	6.13644
341	U1421	A	8	H	3	W	100	104	64.3	64.34	66.068	66.108	66.088	341-U1421A-8H-3-W 100/104-COWAN	24138	24.138	1059	1.991	1	31.1087	6.6523	2.0252	0.6667	21.3841	6.51008	2.14313	69.9627	0.0651008	137.263	6.51008
341	U1421	A	8	H	4	W	0	4	64.8	64.84	66.568	66.608	66.588	341-U1421A-8H-4-W 0/4-COWAN	24181	24.181	1059	1.938	0.95	33.5066	5.7287	2.1008	2.0301	17.0972	6.26981	6.05881	70.5742	0.0626981	122.244	5.95632
341	U1421	A	8	H	4	W	51	55	65.31	65.35	67.078	67.118	67.098	341-U1421A-8H-4-W 51/55-ZELLERS	24227	24.227	1059	1.938	1					16.8278	6.03604	9.26316	67.873	0.0603604	123.88	6.03604
341	U1421	A	9	H	1	W	8	10	65.58	65.6	67.348	67.368	67.358	341-U1421A-9H-1-W 8/10-COWAN	24250	24.25	1059	1.938	1	42.255	8.6676	2.8451	2.5637	20.5126	6.73317	6.06721	66.687	0.0673317	138.188	6.73317
341	U1421	A	9	H	1	W	55	57	66.05	66.07	67.818	67.838	67.828	341-U1421A-9H-1-W 55/57-ZELLERS	24291	24.291	1059	1.938	1					19.8153	6.98569	2.15157	71.0474	0.0698569	143.37	6.98569
341	U1421	A	9	H	1	W	105	107	66.55	66.57	68.318	68.338	68.328	341-U1421A-9H-1-W 105/107-COWAN	24336	24.336	1059	1.938	1	34.8959	7.2009	2.0468	3.6108	20.6354	5.86545	10.3473	63.1518	0.0586545	120.379	5.86545
341	U1421	A	9	H	2	W	0	4	67	67.04	68.768	68.808	68.788	341-U1421A-9H-2-W 0/4-COWAN	24377	24.377	1059	2.037	1	32.2517	6.641	2.2606	1.843	20.5912	7.00924	5.71443	66.6852	0.0700924	151.202	7.00924
341	U1421	A	9	H	2	W	51	55	67.51	67.55	69.278	69.318	69.298	341-U1421A-9H-2-W 51/55-ZELLERS	24424	24.424	1059	2.037	1					17.6872	6.62229	9.56454	66.1259	0.0662229	142.855	6.62229
341	U1421	A	9	H	2	W	100	104	68	68.04	69.768	69.808	69.788	341-U1421A-9H-2-W 100/104-COWAN	24467	24.467	1059	2.037	1	35.2937	7.0631	2.3113	0.6467	20.0124	6.54876	1.83234	71.6065	0.0654876	141.269	6.54876
341	U1421	A	9	H	3	W	5	9	68.55	68.59	70.318	70.358	70.338	341-U1421A-9H-3-W 5/9-COWAN	24519	24.519	1059	2.037	1	35.2426	3.7913	2.0542	1.2021	10.7577	5.82874	3.41093	80.0026	0.0582874	125.737	5.82874
341	U1421	A	9	H	3	W	55	59	69.05	69.09	70.818	70.858	70.838	341-U1421A-9H-3-W 55/59-ZELLERS	24566	24.566	1059	2.037	1					17.8665	6.89197	3.99668	71.2448	0.0689197	148.672	6.89197
341	U1421	A	9	H	3	W	105	109	69.55	69.59	71.318	71.358	71.338	341-U1421A-9H-3-W 105/109-COWAN	24611	24.611	1059	2.037	1	37.1971	7.2583	2.6141	2.2348	19.5131	7.0277	6.008	67.4512	0.070277	151.6	7.0277
341	U1421	A	9	H	3	W	147	151	69.97	70.01	71.738	71.778	71.758	341-U1421A-9H-3-W 147/151-COWAN	24648	24.648	1059	2.037	1	32.4108	6.2335	2.2554	1.1664	19.2328	6.95879	3.5988	70.2096	0.0695879	150.114	6.95879
341	U1421	A	10	H	1	W	5	7	70.25	70.27	72.018	72.038	72.028	341-U1421A-10H-1-W 5/7-COWAN	24673	24.673	1059	1.933	1	20.1691	3.8916	1.468	0.5293	19.2949	7.27846	2.62431	70.8024	0.0727846	148.994	7.27846
341	U1421	A	10	H	1	W	51	53	70.71	70.73	72.478	72.498	72.488	341-U1421A-10H-1-W 51/53-ZELLERS	24716	24.716	1059	1.933	1					16.7805	6.82429	4.65429	71.7409	0.0682429	139.696	6.82429
341	U1421	A	11	H	1	W	0	4	70.8	70.84	72.568	72.608	72.588	341-U1421A-11H-1-W 0/4-COWAN	24725	24.725	1059	1.933	1	21.249	3.391	1.3859	2.2466	15.9584	6.52219	10.5727	66.9467	0.0652219	133.512	6.52219
341	U1421	A	11	H	1	W	51	55	71.31	71.35	73.078	73.118	73.098	341-U1421A-11H-1-W 51/55-ZELLERS	24772	24.772	1059	1.853	1					20.1219	7.05875	5.16488	67.6545	0.0705875	138.516	7.05875
341	U1421	A	11	H	1	W	100	104	71.8	71.84	73.568	73.608	73.588	341-U1421A-11H-1-W 100/104-COWAN	24817.5	24.8175	1059	1.853	1	29.5011	6.4115	2.1237	1.0711	21.7331	7.19871	3.63071	67.4375	0.0719871	141.262	7.19871
341	U1421	A	11	H	1	W	146	150	72.26	72.3	74.028	74.068	74.048	341-U1421A-11H-1-W 146/150-COWAN	24860	24.86	1059	1.853	1	32.9115	6.9778	2.3046	1.9729	21.2017	7.00242	5.99456	65.8013	0.0700242	137.41	7.00242
341	U1421	A	11	H	2	W	51	55	72.81	72.85	74.578	74.618	74.598	341-U1421A-11H-2-W 51/55-ZELLERS	24910	24.91	2043.5	1.917	1					21.1849	6.4178	4.08581	68.3115	0.064178	251.41	6.4178
341	U1421	A	11	H	2	W	100	104	73.3	73.34	75.068	75.108	75.088	341-U1421A-11H-2-W 100/104-COWAN	24954.5	24.9545	2043.5	1.917	1	35.4157	7.6072	2.2591	2.1495	21.4797	6.37881	6.06934	66.0721	0.0637881	249.883	6.37881
341	U1421	A	11	H	3	W	5	7	73.85	73.87	75.618	75.638	75.628	341-U1421A-11H-3-W 5/7-COWAN	25004	25.004	2043.5	1.942	1	27.3264	6.062	1.778	1.1433	22.1837	6.50653	4.18387	67.1259	0.0650653	258.21	6.50653
341	U1421	A	11	H	3	W	51	53	74.31	74.33	76.078	76.098	76.088	341-U1421A-11H-3-W 51/53-ZELLERS	25045	25.045	2043.5	1.942	1					20.4003	6.91262	5.30864	67.3785	0.0691262	274.326	6.91262
341	U1421	A	11	H	3	W	99	101	74.79	74.81	76.558	76.578	76.568	341-U1421A-11H-3-W 99/101-COWAN	25089	25.089	2043.5	1.942	1	38.1416	8.3122	2.4982	1.8334	21.793	6.5498	4.80683	66.8504	0.065498	259.927	6.5498
341	U1421	A	11	H	4	W	52	54	75.33	75.35	77.098	77.118	77.108	341-U1421A-11H-4-W 52/54-COWAN	25138	25.138	2043.5	1.942	1	34.2961	7.5264	2.3655	1.1616	21.9454	6.89729	3.38697	67.7704	0.0689729	273.717	6.89729
341	U1421	A	12	H	1	W	0	2	75.5	75.52	77.268	77.288	77.278	341-U1421A-12H-1-W 0/2-COWAN	25153	25.153	2043.5	2.002	1	31.6632	6.1911	1.83	5.6075	19.553	5.77958	17.7098	56.9576	0.0577958	236.448	5.77958
341	U1421	A	12	H	1	W	51	53	76.01	76.03	77.778	77.798	77.788	341-U1421A-12H-1-W 51/53-ZELLERS	25199	25.199	2043.5	2.002	1					17.7457	6.17366	9.61044	66.4702	0.0617366	252.57	6.17366
341	U1421	A	12	H	1	W	100	102	76.5	76.52	78.268	78.288	78.278	341-U1421A-12H-1-W 100/102-COWAN	25241	25.241	2043.5	2.002	1	30.1104	6.5468	2.0714	0.9381	21.7427	6.87935	3.11553	68.2625	0.0687935	281.44	6.87935
341	U1421	A	12	H	1	W	148	150	76.98	77	78.748	78.768	78.758	341-U1421A-12H-1-W 148/150-COWAN	25285	25.285	2043.5	2.002	1	36.0402	7.5553	2.2019	1.6159	20.9635	6.10957	4.4836	68.4433	0.0610957	249.948	6.10957
341	U1421	A	12	H	2	W	5	7	77.05	77.07	78.818	78.838	78.828	341-U1421A-12H-2-W 5/7-COWAN	25291	25.291	2043.5	2.002	1	28.0333	5.4836	1.5707	3.6317	19.561	5.60298	12.955	61.881	0.0560298	229.223	5.60298
341	U1421	A	12	H	2	W	51	53	77.51	77.53	79.278	79.298	79.288	341-U1421A-12H-2-W 51/53-ZELLERS	25332	25.332	2043.5	2.002	1					17.4043	5.87262	7.70411	69.0189	0.0587262	240.254	5.87262
341	U1421	A	12	H	2	W	100	102	78	78.02	79.768	79.788	79.778	341-U1421A-12H-2-W 100/102-COWAN	25377	25.377	2043.5	2.002	1	26.9101	4.111	1.7381	0.7408	15.2768	6.45891	2.75287	75.5114	0.0645891	264.24	6.45891
341	U1421	A	12	H	3	W	0	2	78.5	78.52	80.268	80.288	80.278	341-U1421A-12H-3-W 0/2-COWAN	25424	25.424	2043.5	1.817	1	24.7987	4.5094	1.5497	1.3399	18.184	6.24912	5.40311	70.1638	0.0624912	232.032	6.24912
341	U1421	A	12	H	3	W	51	53	79.01	79.03	80.778	80.798	80.788	341-U1421A-12H-3-W 51/53-ZELLERS	25473	25.473	2043.5	1.817	1					11.6712	4.39337	5.44457	78.4909	0.0439337	163.128	4.39337
341	U1421	A	12	H	3	W	100	102	79.5	79.52	81.268	81.288	81.278	341-U1421A-12H-3-W 100/102-COWAN	25535	25.535	2043.5	1.817	0.8	21.1719	1.0955	0.61	0.1249	5.17431	2.88118	0.589933	91.3546	0.0288118	85.5834	2.30494
341	U1421	A	13	H	1	W	0	2	80.2	80.22	81.968	81.988	81.978	341-U1421A-13H-1-W 0/2-COWAN	25574	25.574	2043.5	2.002	1	20.1763	3.4193	1.4995	0.4728	16.9471	7.43199	2.34334	73.2776	0.0743199	304.049	7.43199
341	U1421	A	12	H	CC	W	0	2	80.23	80.25	81.998	82.018	82.008	341-U1421A-12H-CC-W 0/2-COWAN	25575	25.575	2043.5	2.002	1	17.3349	1.5161	0.5868	0.0882	8.74594	3.38508	0.5088	87.3602	0.0338508	138.487	3.38508
341	U1421	A	13	H	1	W	51	53	80.71	80.73	82.478	82.498	82.488	341-U1421A-13H-1-W 51/53-ZELLERS	25594	25.594	2043.5	2.019	1					19.9434	7.52966	5.41317	67.1138	0.0752966	310.661	7.52966
341	U1421	A	13	H	1	W	100	102	81.2	81.22	82.968	82.988	82.978	341-U1421A-13H-1-W 100/102-COWAN	25611	25.611	2043.5	2.019	1	36.2029	6.058	1.9827	4.4345	16.7335	5.47663	12.249	65.5409	0.0547663	225.956	5.47663
341	U1421	A	13	H	2	W	5	7	81.75	81.77	83.518	83.538	83.528	341-U1421A-13H-2-W 5/7-COWAN	25629	25.629	2043.5	1.927	1	28.6844	6.0311	1.8841	1.0744	21.0257	6.56838	3.74559	68.6603	0.0656838	258.651	6.56838
341	U1421	A	13	H	2	W	51	53	82.21	82.23	83.978	83.998	83.988	341-U1421A-13H-2-W 51/53-ZELLERS	25643	25.643	2043.5	1.927	1					17.9183	6.6262	4.38395	71.0716	0.066262	260.928	6.6262
341	U1421	A	13	H	2	W	100	102	82.7	82.72	84.468	84.488	84.478	341-U1421A-13H-2-W 100/102-COWAN	25659	25.659	2043.5	1.927	1	29.3191	5.6743	1.9435	1.1651	19.3536	6.62878	3.97386	70.0438	0.0662878	261.03	6.62878
341	U1421	A	13	H	CC	W	2	4	83.12	83.14	84.888	84.908	84.898	341-U1421A-13H-CC-W 2/4-COWAN	25672	25.672	2043.5	1.927	1	31.1989	5.7175	1.9537	1.1241	18.326	6.26208	3.60301	71.8089	0.0626208	246.59	6.26208
341	U1421	A	14	H	1	W	0	4	83.3	83.34	85.068	85.108	85.088	341-U1421A-14H-1-W 0/4-COWAN	25678	25.678	2043.5	1.88	1	28.4582	5.7292	1.9297	3.4691	20.132	6.78082	12.1902	60.897	0.0678082	260.504	6.78082
341	U1421	A	14	H	1	W	51	55	83.81	83.85	85.578	85.618	85.598	341-U1421A-14H-1-W 51/55-ZELLERS	25693	25.693	2043.5	1.88	1					22.0288	6.78752	4.50455	66.6791	0.0678752	260.762	6.78752
341	U1421	A	14	H	1	W	100	104	84.3	84.34	86.068	86.108	86.088	341-U1421A-14H-1-W 100/104-COWAN	25708	25.708	2043.5	1.88	1	29.8488	5.4791	2.0332	1.9021	18.3562	6.81166	6.37245	68.4597	0.0681166	261.689	6.81166
341	U1421	A	14	H	1	W	146	150	84.76	84.8	86.528	86.568	86.548	341-U1421A-14H-1-W 146/150-COWAN	25722	25.722	2043.5	2.129	1	26.8532	5.7262	1.6386	1.2382	21.3241	6.10207	4.611	67.9628	0.0610207	265.477	6.10207
341	U1421	A	14	H	2	W	51	55	85.31	85.35	87.078	87.118	87.098	341-U1421A-14H-2-W 51/55-ZELLERS	25738	25.738	2043.5	2.129	1					21.9616	6.58389	5.07895	66.3756	0.0658389	286.439	6.58389
341	U1421	A	14	H	2	W	102	106	85.82	85.86	87.588	87.628	87.608	341-U1421A-14H-2-W 102/106-COWAN	25753	25.753	2043.5	2.129	1	31.1008	6.9711	1.9848	1.5776	22.4145	6.38183	5.07254	66.1311	0.0638183	277.649	6.38183
341	U1421	A	14	H	3	W	0	4	86	86.04	87.768	87.808	87.788	341-U1421A-14H-3-W 0/4-COWAN	25759	25.759	2043.5	2.129	1	30.6308	6.2397	1.9155	1.1211	20.3707	6.25351	3.66004	69.7158	0.0625351	272.066	6.25351
341	U1421	A	14	H	3	W	50	54	86.5	86.54	88.268	88.308	88.288	341-U1421A-14H-3-W 50/54-ZELLERS	25773	25.773	2043.5	2.129	1					17.3153	6.71979	4.91796	71.047	0.0671979	292.352	6.71979
341	U1421	A	14	H	CC	W	0	4	86.55	86.59	88.318	88.358	88.338	341-U1421A-14H-CC-W 0/4-COWAN	25775	25.775	2043.5	2.129	1	32.9822	5.9807	2.3142	2.2473	18.1331	7.01651	6.81368	68.0367	0.0701651	305.261	7.01651
341	U1421	A	15	H	1	W	0	4	86.7	86.74	88.468	88.508	88.488	341-U1421A-15H-1-W 0/4-COWAN	25779	25.779	2043.5	1.787	1	22.4216	2.9735	1.8905	2.2694	13.2618	8.4316	10.1215	68.1851	0.084316	307.9	8.4316
341	U1421	A	15	H	CC	W	0	4	87.07	87.11	88.838	88.878	88.858	341-U1421A-15H-CC-W 0/4-COWAN	25791	25.791	2043.5	1.787	1	30.0271	5.8559	2.3065	1.0689	19.502	7.68139	3.55978	69.2568	0.0768139	280.504	7.68139
341	U1421	A	16	H	1	W	0	4	87.3	87.34	89.068	89.108	89.088	341-U1421A-16H-1-W 0/4-COWAN	25797	25.797	2043.5	1.606	1	32.4266	0.978	0.4053	1.2127	3.01604	1.2499	3.73983	91.9942	0.012499	41.02	1.2499
341	U1421	A	16	H	1	W	51	55	87.81	87.85	89.578	89.618	89.598	341-U1421A-16H-1-W 51/55-ZELLERS	25812	25.812	2043.5	1.606	1					9.78169	5.08621	1.10141	84.0307	0.0508621	166.922	5.08621
341	U1421	A	16	H	CC	W	0	4	88.13	88.17	89.898	89.938	89.918	341-U1421A-16H-CC-W 0/4-COWAN	25822	25.822	2043.5	1.606	1	26.3976	4.5782	1.5582	0.6303	17.3432	5.90281	2.38772	74.3662	0.0590281	193.722	5.90281
341	U1421	A	17	H	1	W	0	4	88.4	88.44	90.168	90.208	90.188	341-U1421A-17H-1-W 0/4-COWAN	25830	25.83	2043.5	1.95	1	41.6434	8.3481	2.8499	5.2282	20.0466	6.84358	12.5547	60.5551	0.0684358	272.705	6.84358
341	U1421	A	17	H	1	W	51	55	88.91	88.95	90.678	90.718	90.698	341-U1421A-17H-1-W 51/55-ZELLERS	25846	25.846	2043.5	1.95	1					17.2189	6.49748	8.62461	67.659	0.0649748	258.913	6.49748
341	U1421	A	17	H	1	W	100	104	89.4	89.44	91.168	91.208	91.188	341-U1421A-17H-1-W 100/104-COWAN	25860	25.86	2043.5	1.95	1	33.1344	6.5522	1.964	1.0165	19.7746	5.92737	3.06781	71.2302	0.0592737	236.196	5.92737
341	U1421	A	17	H	1	W	146	150	89.86	89.9	91.628	91.668	91.648	341-U1421A-17H-1-W 146/150-COWAN	25875	25.875	2043.5	1.95	1	33.0583	6.3736	2.7188	1.0572	19.2799	8.22426	3.19799	69.2979	0.0822426	327.722	8.22426
341	U1421	A	17	H	2	W	25	29	90.15	90.19	91.918	91.958	91.938	341-U1421A-17H-2-W 25/29-COWAN	25883.5	25.8835	2043.5	1.867	1	40.0546	7.6791	2.9353	2.0291	19.1716	7.32825	5.06584	68.4343	0.0732825	279.588	7.32825
341	U1421	A	17	H	2	W	51	55	90.41	90.45	92.178	92.218	92.198	341-U1421A-17H-2-W 51/55-ZELLERS	25891	25.891	2043.5	1.867	1					18.1742	6.99674	3.06039	71.7687	0.0699674	266.941	6.99674
341	U1421	A	17	H	2	W	100	104	90.9	90.94	92.668	92.708	92.688	341-U1421A-17H-2-W 100/104-COWAN	25905	25.905	2043.5	1.867	1	29.7872	5.8089	1.7996	2.8332	19.5013	6.04152	9.51147	64.9457	0.0604152	230.497	6.04152
341	U1421	A	17	H	2	W	139	143	91.29	91.33	93.058	93.098	93.078	341-U1421A-17H-2-W 139/143-COWAN	25917	25.917	1973.7	1.867	1	36.0856	7.1068	2.2958	2.1201	19.6943	6.36209	5.8752	68.0684	0.0636209	234.436	6.36209
341	U1421	A	19	H	1	W	4	8	93.24	93.28	95.008	95.048	95.028	341-U1421A-19H-1-W 4/8-COWAN	25978	25.978	1973.7	2.044	1	26.6532	4.8061	1.6435	3.0161	18.032	6.16624	11.3161	64.4857	0.0616624	248.76	6.16624
341	U1421	A	19	H	1	W	51	55	93.71	93.75	95.478	95.518	95.498	341-U1421A-19H-1-W 51/55-ZELLERS	25992	25.992	1973.7	2.044	1					16.2288	7.22707	8.87455	67.6696	0.0722707	291.557	7.22707
341	U1421	A	19	H	1	W	100	104	94.2	94.24	95.968	96.008	95.988	341-U1421A-19H-1-W 100/104-COWAN	26007	26.007	1973.7	2.044	1	33.1479	6.366	2.401	2.4589	19.2048	7.24329	7.41797	66.1339	0.0724329	292.211	7.24329
341	U1421	A	19	H	1	W	136	140	94.56	94.6	96.328	96.368	96.348	341-U1421A-19H-1-W 136/140-COWAN	26018	26.018	1973.7	2.044	1	30.891	5.7873	2.1356	1.6561	18.7346	6.91334	5.36111	68.991	0.0691334	278.9	6.91334
341	U1421	A	19	H	2	W	5	9	94.75	94.79	96.518	96.558	96.538	341-U1421A-19H-2-W 5/9-COWAN	26024	26.024	1973.7	2.033	1	37.2857	7.103	2.5965	1.5681	19.0502	6.9638	4.20563	69.7804	0.069638	279.424	6.9638
341	U1421	A	19	H	2	W	51	55	95.21	95.25	96.978	97.018	96.998	341-U1421A-19H-2-W 51/55-ZELLERS	26038	26.038	1973.7	2.033	1					16.9321	7.02562	4.39343	71.6488	0.0702562	281.905	7.02562
341	U1421	A	19	H	2	W	100	104	95.7	95.74	97.468	97.508	97.488	341-U1421A-19H-2-W 100/104-COWAN	26053	26.053	1973.7	2.033	1	27.2911	5.0681	1.7991	1.4459	18.5705	6.59226	5.29806	69.5392	0.0659226	264.516	6.59226
341	U1421	A	19	H	cc	W	0	2	96.09	96.11	97.858	97.878	97.868	341-U1421A-19H-cc-W 0/2-COWAN	26064.5	26.0645	1973.7	2.033	1	19.4235	3.5688	1.43	1.3563	18.3736	7.36222	6.98278	67.2814	0.0736222	295.411	7.36222
341	U1421	A	20	X	1	W	0	2	96.4	96.42	98.168	98.188	98.178	341-U1421A-20X-1-W 0/2-COWAN	26074	26.074	1973.7	2.007	1	20.568	3.6528	1.7525	1.9776	17.7596	8.52052	9.61494	64.1049	0.0852052	337.515	8.52052
341	U1421	A	20	X	1	W	49	51	96.89	96.91	98.658	98.678	98.668	341-U1421A-20X-1-W 49/51-ZELLERS	26089	26.089	1973.7	2.007	1					20.404	7.09142	6.32686	66.1778	0.0709142	280.906	7.09142
341	U1421	A	21	X	CC	W	2	4	102.92	102.94	104.688	104.708	104.698	341-U1421A-21X-CC-W 2/4-COWAN	26275	26.275	1973.7	2.031	1	19.4492	2.4821	1.7546	5.6157	12.762	9.02145	28.8737	49.3429	0.0902145	361.632	9.02145
341	U1421	A	22	X	1	W	0	2	112.6	112.62	114.368	114.388	114.378	341-U1421A-22X-1-W 0/2-COWAN	26578	26.578	1973.7	1.851	1	18.9013	3.1068	1.3517	0.8786	16.437	7.15136	4.64836	71.7633	0.0715136	261.261	7.15136
341	U1421	A	22	X	1	W	51	53	113.11	113.13	114.878	114.898	114.888	341-U1421A-22X-1-W 51/53-ZELLERS	26600	26.6	1973.7	1.851	1					16.5523	7.19977	3.98324	72.2647	0.0719977	263.03	7.19977
341	U1421	A	22	X	1	W	86	88	113.46	113.48	115.228	115.248	115.238	341-U1421A-22X-1-W 86/88-COWAN	26618	26.618	1973.7	1.851	1	22.0328	2.1499	0.7768	0.2337	9.75772	3.52565	1.06069	85.6559	0.0352565	128.803	3.52565
341	U1421	A	22	X	2	W	9	11	113.69	113.71	115.458	115.478	115.468	341-U1421A-22X-2-W 9/11-COWAN	26991	26.991	1472.45	1.558	0.85	20.8179	0.7742	0.2737	0.3023	3.71891	1.31473	1.45212	93.5142	0.0131473	25.6369	1.11752
341	U1421	A	22	X	2	W	52	54	114.12	114.14	115.888	115.908	115.898	341-U1421A-22X-2-W 52/54-ZELLERS	27359	27.359	1472.45	1.558	1					5.46515	3.28236	1.30598	89.9465	0.0328236	75.2999	3.28236
Total in study interval					199
The 50% sedimentation rate (Data 4 - sedrates) was used to generate column P (age.50%) generated by the Bchron age model.
