# Supplementary material for: Sediment controls dynamic behavior of a Cordilleran Ice Stream at the Last Glacial Maximum
Source: Nat Commun. 2020 Apr 14;11:1826. doi: 10.1038/s41467-020-15579-0 (PMC7156478; doi:10.1038/s41467-020-15579-0)
Supplement: Supplementary file 5 — Supplementary Data 2 [file 41467_2020_15579_MOESM5_ESM.xlsx]

## Sheet: DATA 2- Radiocarbon
Exp	Site	Hole	Core	Type	Section	A/W	Top offset (cm)	Bottom offset (cm)	Top depth CSF-A (m)	Bottom depth CSF-A (m)	Top depth CCSF-341-U1421-ABCDEF-20150810 (m)	Bottom depth CCSF-341-U1421-ABCDEF-20150810 (m)	midpt CCSF-341-U1421-ABCDEF-20150810 (m)	Length (cm)	Label identifier	S-ANU#	ANU N#	Sample Name	Material	Error Depth (cm)	d13C	±	Percent Modern Carboon (pMC)	±	Raw 14C (years)	Raw 14C Error (1-s)	Max Cal Age (ybp)*	Min Cal Age (ybp)*	Mean Cal Age (ybp)*	Pos Error	Neg Error	Comments
341	U1421	C	1	H	3	W	3	7	3.03	3.07	3.03	3.07	3.05	4	341-U1421C-1H-3-W 3/7-ZELLERS	50625	16312	21C1H3W3-7P	Benth Foram	2	5.98146	1	45.061	0.22635	6404	45	5567	5333	5456	111	123	small sample correction
341	U1421	A	1	H	CC	W	12	17	6.77	6.82	6.811	6.861	6.836	5	341-U1421A-1H-CC-PAL	39931	12615	21AHCC12-17P	Plank Foram	2.5	-0.665516	1	17.7798	0.0845533	13875	40	15709	15380	15544.5	164.5	164.5
341	U1421	A	2	H	1	W	2	4	6.82	6.84	6.397	6.417	6.407	2	341-U1421A-2H-1-W 2/4-ZELLERS	39932	12616	21A2H1W2-4P	Plank Foram	1	-1.96142	1	20.8111	0.0807157	12610	35	13699	13480	13589.5	109.5	109.5	not on splice ?
341	U1421	A	2	H	1	W	100	102	7.8	7.82	7.377	7.397	7.387	2	341-U1421A-2H-1-W 100/102-COWAN	57917	18756	21A2H1_100-102P	Plank Foram	1			16.683	0.07617	14385	42	16405	16116	16270	135	154
341	U1421	A	2	H	1	W	100	102	7.8	7.82	7.377	7.397	7.387	2	341-U1421A-2H-1-W 100/102-COWAN	57927	18765	21A2H1_100-102B	Benth Foram	1			15.652	0.07345	14898	43
341	U1421	A	3	H	5	W	2	4	22.32	22.34	21.897	21.917	21.907	2	341-U1421A-3H-5-W 2/4-ZELLERS	39933	12617	21A3H5W2-4P	Plank Foram	1	-4.99683	1	15.1176	0.0735255	15175	40	17560	17277	17418.5	141.5	141.5
341	U1421	A	7	H	1	W	0	2	50.8	50.82	52.568	52.588	52.578	2	341-U1421A-7H-1-W 0/2-COWAN	57918	18757	21A7H1_0-2P	Plank Foram	1			12.7143	0.07048	16568	50	19035	18823	18940	95	117
341	U1421	A	7	H	1	W	0	2	50.8	50.82	52.568	52.588	52.578	2	341-U1421A-7H-1-W 0/2-COWAN	57928	18766	21A7H1_0-2B	Benth Foram	1			11.8866	0.07086	17108	53
341	U1421	A	7	H	1	W	100	102	51.8	51.82	53.568	53.588	53.578	2	341-U1421A-7H-1-W 100/102-COWAN	57919	18758	21A7H1_100-102P	Plank Foram	1			12.2064	0.07405	16895	54	19481	19200	19332	149	132
341	U1421	A	7	H	1	W	100	102	51.8	51.82	53.568	53.588	53.578	2	341-U1421A-7H-1-W 100/102-COWAN	57929	18767	21A7H1_100-102B	Benth Foram	1			11.3686	0.0723	17466	56
341	U1421	A	7	H	4	W	0	4	55.3	55.34	57.068	57.108	57.088	4	341-U1421A-7H-4-W 0/4-ZELLERS	42535	13343	21A7H4W0-4P	Plank Foram	2	1	1	9.95	0.06	18540	50	21538	21203	21369	169	166
341	U1421	A	12	H	3	W	100	102	79.5	79.52	81.268	81.288	81.278	2	341-U1421A-12H-3-W 100/102-COWAN	57920	18759	21A12H3_100-102P	Plank Foram	1			6.42028	0.07176	22056	95	25679	25383	25526	153	143
341	U1421	A	22	X	2	W	0	2	113.6	113.62	115.368	115.388	115.378	2	341-U1421A-22X-2-W 0/2-ZELLERS	50638	16319	21A22X2W0-2P	Plank Foram	1	-0.581927	1	5.48	0.06049	23327	93	26949	26520	26731	218	211
341	U1421	A	22	X	2	W	0	2	113.6	113.62	115.368	115.388	115.378	2	341-U1421A-22X-2-W 0/2-ZELLERS	50639	16320	21A22X2W0-2Elph	Elphidium	1	5.51092	1	4.95	0.32809	24118	536
341	U1421	A	22	X	2	W	0	2	113.6	113.62	115.368	115.388	115.378	2	341-U1421A-22X-2-W 0/2-ZELLERS	50709	16321	21A22X2W0-2Shelf	Mixed Shelf Benthics	1	-3.62684	1	5.03	0.06319	24015	105
341	U1421	A	22	X	2	W	0	2	113.6	113.62	115.368	115.388	115.378	2	341-U1421A-22X-2-W 0/2-ZELLERS	50710	16322	21A22X2W0-2Slope	Mixed Slope Benthics	1	0.142179	1	4.77	0.06662	24444	117
341	U1421	A	22	X	2	W	5	9	113.65	113.69	115.418	115.458	115.438	4	341-U1421A-22X-2-W 5/9-ZELLERS	42536	13344	21A22X2W5-9P	Plank Foram	2	2	1	5.43	0.06	23400	90	27048	26649	26846	202	197
341	U1421	A	22	X	CC	W	33	38	114.65	114.7	116.418	116.468	116.443	5	341-U1421A-22X-CC-PAL	39937	12620	21A22XCC23-28P	Plank Foram	2.5	0.781954	1	4.64661	0.0614457	24650	110	27953	27710	27831.5	121.5	121.5
341	U1421	A	31	X	CC	W	32	37	200.22	200.27	201.888	201.938	201.913	5	341-U1421A-31X-CC-W 7/9-ZELLERS	50711	16323	21A31XCC32-37P	Plank Foram	2.5	-0.674851	1	2.41	0.05623	29927	191	33481	32933	33189	292	256
341	U1421	A	31	X	CC	W	32	37	200.22	200.27	201.888	201.938	201.913	5	341-U1421A-31X-CC-W 7/9-ZELLERS	50712	16324	21A31XCC32-37Elph	Elphidium	2.5	-3.00119	1	2.02	0.05559	31355	224
341	U1421	A	31	X	CC	W	32	37	200.22	200.27	201.888	201.938	201.913	5	341-U1421A-31X-CC-W 7/9-ZELLERS	50713	16325	21A31XCC32-37Slope	Mixed Slope Benthics	2.5	-4.23609	1	2.17	0.05726	30770	215
341	U1421	A	33	X	CC	W	22	27	219.52	219.57	221.288	221.338	221.313	5	341-U1421A-33X-CC-PAL	39938	12621	21A33XCC22-27P	Plank Foram	2.5	2.19716	1	1.40972	0.0537865	34230	310	38221	37141	37681	540	540
341	U1421	A	41	X	1	W	0	6	294.9	294.96	296.668	296.728	296.698	6	341-U1421A-41X-1-W 0/6-ZELLERS	42537	13345.1	21A41X1W_0-6B.1	Benth Foram	3	-2.12499	1	0.281341	0.0520982	47180	1490
341	U1421	A	41	X	1	W	0	6	294.9	294.96	296.668	296.728	296.698	6	341-U1421A-41X-1-W 0/6-ZELLERS	42538	13345.2	21A41X1W_0-6B.2	Benth Foram	3	-2.38994	1	0.283254	0.0521015	47130	1480
341	U1421	A	41	X	1	W	55	60	295.45	295.5	297.218	297.268	297.243	5	341-U1421A-41X-1-W 50/52-ZELLERS	42539	13346	21A41X1W_55-60P	Plank Foram	2.5	-2.68757	1	0.347204	0.0522627	45490	1210	49138	46588	47863	1275	1275
Total samples analyzed					25
