# Supplementary material for: Sediment controls dynamic behavior of a Cordilleran Ice Stream at the Last Glacial Maximum
Source: Nat Commun. 2020 Apr 14;11:1826. doi: 10.1038/s41467-020-15579-0 (PMC7156478; doi:10.1038/s41467-020-15579-0)
Supplement: Supplementary file 6 — Supplementary Data 3 [file 41467_2020_15579_MOESM6_ESM.xlsx]

## Sheet: DATA 3 Bchron age model
The "age.50%" (Column F) generated by the Bchron age model is used throughout this study
depth.cm.CCSF-A	depth.m.CCSF-A	age.2.5%	age.5%	age.16%	age.50%	age.84%	age.95%	age.97.5%
0	0	0	0	0	2	7	9	10
1	0.01	9	10	12	19	25	28	47
2	0.02	21	27	30	37	43	48	96
3	0.03	31	44	48	55	61	69	143
4	0.04	41	59	66	72	79	92	192
5	0.05	51	74	83	90	97	114.05	239.025
6	0.06	62	89	101	108	115	137.05	288.025
7	0.07	73	103	119	126	133	160.05	335.075
8	0.08	83	117	136	144	151	184.05	383.1
9	0.09	93	131	154	162	170	207.1	432.05
10	0.1	104	145	172	180	188	231	481
11	0.11	114	159.95	189	198	206	253.1	527.025
12	0.12	124	174	207	215	224	276.1	574.025
13	0.13	134	188	224	233	242	300	621.05
14	0.14	144.975	202	242	251	260	323.05	668.075
15	0.15	155	216	260	269	279	347	715.125
16	0.16	165	230.95	277	287	297	370	761.2
17	0.17	175	245	295	305	315	393.05	808.225
18	0.18	186	259	312	323	333	416	856.225
19	0.19	196	273	330	341	352	439	903.225
20	0.2	206	288	347	359	370	462.05	951.2
21	0.21	217	302	365	376	388	485.05	999.2
22	0.22	227	316.95	382	394	406	507.15	1047.17
23	0.23	237.975	331	400	412	425	530.15	1095.1
24	0.24	248	345.95	417	430	443	553.15	1137.15
25	0.25	258	359.95	435	448	461	576.2	1185.15
26	0.26	269	374.95	452	466	480	600.15	1233.15
27	0.27	279	388.95	470	484	498	623.15	1280.17
28	0.28	289	403	487	502	516	647.1	1323.12
29	0.29	299.975	417	505	520	534	670.1	1370.12
30	0.3	310	431.95	522	537	553	694.05	1416.05
31	0.31	320.975	446	539	555	571	717.05	1463.08
32	0.32	330.975	460	557	573	589	741	1506.1
33	0.33	340.975	474	574	591	608	764	1541.25
34	0.34	351.95	488.95	592	609	626	787.05	1579.1
35	0.35	361.975	503	609	627	644	810.05	1621.12
36	0.36	371.975	517	627	645	663	833.1	1641.05
37	0.37	381.975	531	644	662	681	856.1	1670.05
38	0.38	392.95	545	662	680	699	879.15	1715.05
39	0.39	402.95	560	679	698	718	902.15	1755.03
40	0.4	412.95	574	697	716	736	925.2	1797.1
41	0.41	422.975	588.95	714	734	754	948.2	1842.1
42	0.42	432.975	603	731.84	752	773	972.2	1880.17
43	0.43	443.95	617	749	770	791	995.2	1909
44	0.44	453.95	632	766	788	810	1018.25	1951.03
45	0.45	463.95	646	784	806	828	1041.25	1986
46	0.46	473.975	660	801	823	846	1064.3	2007.1
47	0.47	483.975	674	819	841	865	1087.3	2032.05
48	0.48	494.95	689	836	859	883	1110.35	2061.1
49	0.49	504.95	703	854	877	901	1133.35	2090.35
50	0.5	514.95	717	871	895	920	1156.4	2111.9
51	0.51	524.95	731	888	913	938	1179.2	2153.32
52	0.52	534.975	746	906	931	956	1202	2180.22
53	0.53	545.95	760	923	949	975	1225	2217.03
54	0.54	555.95	774	941	967	993	1248	2238.1
55	0.55	565.95	788	958	984	1011	1271	2268.03
56	0.56	575.95	803	976	1002	1030	1294.05	2302
57	0.57	585.975	817	993	1020	1048	1317.05	2327.28
58	0.58	596.95	831	1010	1038	1066	1341	2366.05
59	0.59	606.95	845.95	1028	1056	1085	1364.05	2391.12
60	0.6	616.95	860	1045	1074	1103	1387.05	2415.12
61	0.61	626.95	874	1063	1092	1121	1410.05	2447
62	0.62	636.975	888	1080	1110	1140	1433.05	2459.03
63	0.63	647.95	903	1097	1127	1158	1456.1	2474
64	0.64	657.95	917	1115	1145	1176	1479.1	2512.03
65	0.65	667.95	931	1132	1163	1195	1500.1	2533.45
66	0.66	677.95	945.95	1150	1181	1213	1523.05	2568.22
67	0.67	687.975	960	1167	1199	1231	1538.4	2593.03
68	0.68	698.95	974	1185	1217	1250	1561.4	2608.03
69	0.69	708.95	990.9	1202	1235	1268	1584.4	2620.1
70	0.7	718.95	1005.85	1219	1253	1287	1607.2	2635.03
71	0.71	728.975	1019.85	1237	1270	1305	1627.15	2667
72	0.72	738.975	1033.85	1254	1288	1323	1649.05	2683.03
73	0.73	749.95	1048.85	1272	1306	1342	1670	2715.1
74	0.74	759.95	1064	1289	1324	1360	1693.1	2736.05
75	0.75	769.95	1078	1307	1342	1378	1716.1	2769.1
76	0.76	779.975	1093.95	1324	1360	1397	1739.1	2795.2
77	0.77	789.975	1107.95	1341.84	1378	1415	1762.1	2815.2
78	0.78	801.975	1122.95	1359	1396	1433	1785.1	2835.03
79	0.79	811.975	1136.95	1376	1413	1452	1805.05	2854.05
80	0.8	822.95	1151.9	1394	1431	1470	1821.2	2876.37
81	0.81	832.95	1165.95	1411	1449	1488	1841.15	2902.05
82	0.82	842.95	1180.9	1429	1467	1507	1863.2	2930.03
83	0.83	852.975	1194.9	1446	1485	1525	1886.2	2948.03
84	0.84	862.975	1212.85	1463	1503	1543	1909.2	2964.15
85	0.85	873.95	1226.85	1481	1521	1562	1930.1	2986.07
86	0.86	883.95	1241.8	1498	1539	1580	1952.1	3016
87	0.87	893.95	1255.85	1516	1556	1598	1975.1	3034.12
88	0.88	903.975	1270.8	1533	1574	1617	1998.1	3050.15
89	0.89	914.95	1284.85	1551	1592	1635	2015.25	3061.15
90	0.9	924.95	1299.8	1568	1610	1653	2037.15	3079.05
91	0.91	934.95	1313.85	1585	1628	1672	2056.05	3091.07
92	0.92	944.95	1328.8	1603	1646	1690	2072.25	3105.2
93	0.93	955.95	1342.8	1620	1664	1708	2087.1	3125.05
94	0.94	965.95	1357.8	1638	1682	1727	2105.25	3140.07
95	0.95	975.95	1371.9	1655	1700	1745	2132.1	3153.03
96	0.96	985.95	1387.95	1673	1717	1763.16	2155.4	3164.07
97	0.97	995.95	1404.8	1690	1735	1782	2176.05	3187.03
98	0.98	1006.95	1419.75	1707	1753	1800	2185.5	3199.25
99	0.99	1016.95	1433.8	1725	1771	1818	2211.35	3219.22
100	1	1026.95	1447.8	1742	1789	1837	2230.15	3238.05
101	1.01	1036.95	1462.8	1760	1807	1855	2248.1	3250.03
102	1.02	1047.92	1476.8	1777	1825	1873	2267.05	3260.05
103	1.03	1057.95	1497.7	1794	1842	1892	2290.05	3270.05
104	1.04	1067.95	1512.65	1812	1860	1910	2311.05	3280.05
105	1.05	1079.95	1526.7	1829	1878	1929	2328.05	3293.1
106	1.06	1089.97	1541.85	1847	1896	1947	2351	3317.07
107	1.07	1099.97	1556.95	1864	1914	1965	2366.15	3327.07
108	1.08	1110.95	1570.85	1882	1932	1984	2381.2	3338.05
109	1.09	1120.95	1585.6	1899	1950	2002	2400.75	3351.03
110	1.1	1130.95	1599.85	1916	1968	2020	2418.85	3361.25
111	1.11	1140.97	1614.65	1934	1986	2039	2440.55	3374.18
112	1.12	1151.95	1628.6	1951	2003.5	2057	2462.2	3394.07
113	1.13	1161.95	1643.7	1969	2021	2075	2484.05	3405.05
114	1.14	1171.95	1658	1986	2039	2094	2500.3	3415.05
115	1.15	1181.97	1673	2003	2057	2112	2515.65	3426.03
116	1.16	1192.95	1687.95	2021	2075	2130	2530.7	3437.03
117	1.17	1202.95	1702	2038	2093	2149	2552.4	3447.03
118	1.18	1214.95	1719.85	2056	2111	2167	2574.1	3458
119	1.19	1227.92	1734.95	2073	2129	2186	2593.1	3468.03
120	1.2	1237.92	1754.75	2090	2146	2204	2613.1	3478.03
121	1.21	1248.92	1769.7	2108	2164	2222	2632.1	3490
122	1.22	1258.92	1784.8	2125	2182	2241	2646.05	3508.12
123	1.23	1268.92	1800.95	2143	2200	2259	2661.15	3535.03
124	1.24	1279.9	1820.65	2160	2218	2277	2682.05	3550.07
125	1.25	1289.92	1834.7	2178	2236	2296	2701.15	3565.05
126	1.26	1301.95	1849.65	2195	2254	2314	2720.15	3579.03
127	1.27	1313	1864.65	2212.84	2272	2332	2735.1	3591.12
128	1.28	1323.97	1878.95	2230	2289	2351	2750.1	3607.03
129	1.29	1333.97	1895.9	2247	2307	2369	2767.2	3617.03
130	1.3	1343.97	1910.9	2265	2325	2388	2781.2	3629.03
131	1.31	1354.97	1932.65	2282	2343	2406	2800.05	3640
132	1.32	1364.97	1946.7	2300	2361	2424	2815.35	3649.07
133	1.33	1374.97	1961.65	2317	2379	2443	2832.05	3659.07
134	1.34	1385.97	1976.65	2334	2397	2461	2844.4	3669.1
135	1.35	1395.97	1991.65	2352	2415	2479	2864.2	3685.05
136	1.36	1405.97	2005.65	2369	2432	2498	2884.05	3696.03
137	1.37	1416.95	2020.8	2387	2450	2516	2903.1	3707
138	1.38	1426.97	2038.85	2404	2468	2534	2918.2	3717.03
139	1.39	1436.97	2052.85	2421	2486	2553	2934.2	3727.05
140	1.4	1447.95	2067.9	2439	2504	2571	2953	3738.05
141	1.41	1457.97	2086.8	2456	2522	2589.16	2972.1	3749.03
142	1.42	1467.97	2102.75	2474	2540	2608	2993	3761.05
143	1.43	1480.95	2113.95	2491	2558	2626	3008.1	3771.07
144	1.44	1493.95	2132.8	2508	2575	2645	3026.05	3785.03
145	1.45	1510	2148.9	2526	2593	2663	3047.05	3795.03
146	1.46	1520.97	2164.85	2543	2611	2681	3068	3805.05
147	1.47	1531.97	2179.85	2561	2629	2700	3083.1	3818
148	1.48	1541.97	2194.85	2578	2647	2718	3097.15	3829.03
149	1.49	1552	2210.95	2595.84	2665	2736	3112.15	3841.05
150	1.5	1566.9	2226.85	2613	2683	2755	3131.1	3852.05
151	1.51	1576.9	2241.85	2630	2701	2773	3152.1	3862.07
152	1.52	1588	2256.85	2648	2719	2792	3173.1	3873.05
153	1.53	1602.88	2271.85	2665	2736	2810	3192.05	3885
154	1.54	1612.9	2282.85	2682.84	2754	2828	3210	3895
155	1.55	1624	2297.85	2700	2772	2847	3231	3906.03
156	1.56	1634.97	2314.9	2717	2790	2865	3249.1	3918
157	1.57	1645.97	2330.85	2735	2808	2883	3265.25	3929
158	1.58	1656	2346	2752	2826	2902	3283.05	3940.03
159	1.59	1666.97	2366.7	2770	2844	2920	3297.35	3952.07
160	1.6	1677	2387.65	2787	2862	2938	3316.45	3965
161	1.61	1687.97	2404.9	2804	2879	2957	3337.25	3975
162	1.62	1698	2423.8	2822	2897	2975	3357	3986
163	1.63	1708.97	2442.7	2839	2915	2993	3373.05	3996.03
164	1.64	1719	2458.95	2857	2933	3012	3388.05	4007
165	1.65	1729.97	2480.6	2874	2951	3030	3400.15	4018.05
166	1.66	1741.95	2497.65	2891.84	2969	3048	3414.2	4030
167	1.67	1752.95	2512.95	2909	2987	3067	3431.15	4041.03
168	1.68	1762.95	2532.75	2926	3005	3085	3445.2	4052
169	1.69	1777.9	2553.55	2944	3023	3103	3462.05	4063.03
170	1.7	1787.95	2571.65	2961	3040	3122	3477.15	4074.03
171	1.71	1803.88	2586.95	2979	3058	3140	3491.2	4085.03
172	1.72	1826.67	2605.8	2996	3076	3158	3509.05	4096
173	1.73	1837.97	2623.95	3013	3094	3177	3524.05	4107
174	1.74	1849.97	2640	3031	3112	3195	3538.1	4118
175	1.75	1860.95	2656.95	3048	3130	3213	3555.05	4128.02
176	1.76	1871.95	2672	3066	3148	3231.16	3570.05	4139.02
177	1.77	1882	2687	3083	3166	3250	3586	4150.02
178	1.78	1896.9	2702	3100	3183	3268	3601	4162.02
179	1.79	1911.9	2718.95	3118	3201	3287	3615	4173.02
180	1.8	1922.88	2733.95	3135	3219	3305	3628.05	4184.02
181	1.81	1932.9	2748.95	3153	3237	3323	3642.1	4195
182	1.82	1943.9	2763.95	3170	3255	3342	3656.1	4206.12
183	1.83	1955.97	2778.95	3187	3273	3360	3671.05	4217.15
184	1.84	1967	2794.95	3205	3291	3378	3686.05	4229.1
185	1.85	1978	2821.5	3222	3309	3397	3700.15	4240.1
186	1.86	1988.97	2835.9	3240	3327	3415	3714.15	4254.07
187	1.87	1999	2852.9	3257	3344	3433	3728.1	4264.07
188	1.88	2019.75	2871.85	3274	3362	3452	3742.05	4276
189	1.89	2030.75	2892.9	3292	3380	3470	3756.05	4285.05
190	1.9	2040.75	2913.85	3309	3398	3488	3770.05	4299.05
191	1.91	2051.9	2933.85	3327	3416	3507	3784.15	4311.05
192	1.92	2063	2956.45	3344	3434	3525	3798	4323.02
193	1.93	2074	2971.8	3362	3452	3543	3810.1	4332.05
194	1.94	2087.93	2999.5	3379	3470	3562	3824.1	4340.05
195	1.95	2100.95	3020.55	3396	3487	3580	3840.35	4349.05
196	1.96	2113.93	3039.7	3414	3505	3599	3854.15	4357.12
197	1.97	2130.95	3056.95	3431	3523	3617	3869	4367.15
198	1.98	2145.9	3076.85	3449	3541	3635	3883.05	4383.02
199	1.99	2156.9	3098.55	3466	3559	3654	3899.05	4393.02
200	2	2170.93	3120.55	3484	3577	3672	3916.15	4403
201	2.01	2181.9	3142.6	3501	3595	3690	3932.05	4412
202	2.02	2195.93	3162.75	3519	3613	3708.16	3946.1	4422.02
203	2.03	2206.93	3180.35	3536	3631	3727	3964.05	4432.05
204	2.04	2222.93	3199.35	3553.84	3648	3745	3978.05	4442.02
205	2.05	2230.95	3210.9	3571	3666	3764	3992.1	4451.02
206	2.06	2246.88	3229.75	3588	3684	3782	4009	4462
207	2.07	2262.93	3249.85	3606	3702	3800	4021.1	4472
208	2.08	2280.97	3270.6	3623	3720	3818.16	4038.15	4483
209	2.09	2293.95	3285.6	3641	3738	3837	4052.4	4493.02
210	2.1	2304.95	3301.95	3658	3756	3855	4067.4	4504.02
211	2.11	2323.93	3319.9	3676	3774	3873	4083.3	4515.02
212	2.12	2339.93	3342.85	3693	3792	3892	4099.25	4526
213	2.13	2354	3365.85	3710	3809	3910	4117	4536.02
214	2.14	2381.97	3388.85	3728	3827	3928	4133.05	4548
215	2.15	2405.82	3409	3745	3845	3947	4149	4558.02
216	2.16	2428.95	3430.7	3763	3863	3965	4165.1	4570
217	2.17	2440	3452.5	3780	3881	3983	4181.2	4580.05
218	2.18	2469.68	3468.95	3798	3899	4002	4198.05	4591
219	2.19	2489.95	3491.6	3815	3917	4020	4213.05	4601.02
220	2.2	2511.85	3516.4	3832	3935	4038	4229	4610.02
221	2.21	2536.82	3541.4	3850	3952	4057	4246.05	4620
222	2.22	2569.62	3566.4	3867	3970	4075	4263	4630.05
223	2.23	2589.78	3588.55	3885	3988	4093	4277.1	4640.05
224	2.24	2610.47	3609.8	3902	4006	4111	4292	4651.05
225	2.25	2622.95	3630.95	3920	4024	4130	4304.15	4661.02
226	2.26	2636.97	3652	3937	4042	4148	4318.2	4672.02
227	2.27	2648	3670.9	3955	4060	4166	4337	4684
228	2.28	2677.95	3690.7	3972	4077.5	4184.16	4352	4694.02
229	2.29	2693	3711.65	3989	4095	4203	4367	4705.02
230	2.3	2706.95	3729.9	4007	4113	4221	4382.05	4717
231	2.31	2724.9	3749.9	4024	4131	4239	4401	4728
232	2.32	2753.93	3772.95	4042	4149	4258	4414.15	4738
233	2.33	2775.75	3792.7	4059	4167	4276	4431	4747.05
234	2.34	2801.72	3810.95	4077	4185	4294	4449	4756.07
235	2.35	2817	3834	4094	4203	4312	4465.05	4766.07
236	2.36	2829	3855.9	4111.84	4221	4331	4481.05	4776.05
237	2.37	2847.82	3875.95	4129	4238	4349	4500.05	4785
238	2.38	2869.88	3899.9	4146	4256	4367	4517	4796
239	2.39	2887.9	3922.75	4164	4274	4385	4533.05	4807
240	2.4	2911.72	3943	4181	4292	4404	4549.05	4816
241	2.41	2936.97	3967.9	4199	4310	4422	4565.05	4827
242	2.42	2974.93	3993.6	4216	4328	4440	4582.05	4837.02
243	2.43	3005.93	4010.8	4234	4346	4458.16	4599	4848.02
244	2.44	3031.65	4027.95	4251	4364	4477	4615.05	4858.02
245	2.45	3049.88	4051.8	4269	4382	4495	4631.1	4870
246	2.46	3069.9	4075.8	4286	4399	4513	4649	4882
247	2.47	3102	4096.85	4303.84	4417	4531.16	4665	4893
248	2.48	3142.93	4116.95	4321	4435	4550	4681	4903
249	2.49	3172.88	4134.9	4338	4453	4568	4698	4913.02
250	2.5	3206.97	4154.95	4356	4471	4586	4715.05	4923.02
251	2.51	3244	4177.95	4373	4489	4604	4732	4932
252	2.52	3264.97	4201.95	4391	4507	4622.16	4751	4942
253	2.53	3294.78	4220.95	4408	4525	4641	4767	4953
254	2.54	3323.95	4243	4426	4542	4659	4784	4962.05
255	2.55	3361.7	4262.9	4444	4560	4677	4800.05	4972.02
256	2.56	3381.9	4284.95	4461	4578	4695	4818	4984
257	2.57	3420.75	4308	4478.84	4596	4713	4835	4992.02
258	2.58	3449.95	4330.7	4496	4614	4731	4852	5002.02
259	2.59	3488.82	4349.9	4514	4632	4750	4870	5012.02
260	2.6	3526.97	4369	4531	4650	4768	4886	5022
261	2.61	3565.97	4389.8	4549	4667	4786	4903	5032
262	2.62	3605	4406.95	4566	4685	4804	4919	5041.02
263	2.63	3635.82	4426.95	4584	4703	4822	4935	5056.02
264	2.64	3663.88	4449.9	4601	4721	4840	4953	5067.02
265	2.65	3696.88	4466	4619	4739	4858	4969.05	5079
266	2.66	3730	4485.95	4636	4757	4876	4985	5089.02
267	2.67	3757.9	4505	4653	4775	4894	5001	5099
268	2.68	3795.97	4524	4671	4792	4912	5019	5110.02
269	2.69	3839.93	4541.95	4688	4810	4930	5035	5122
270	2.7	3882.97	4561.9	4706	4828	4948	5053	5135
271	2.71	3924.95	4581.95	4724	4846	4966	5070	5146.02
272	2.72	3971.88	4599	4741	4864	4984	5085.05	5158.02
273	2.73	4012.93	4617	4759	4882	5002	5100.05	5171.02
274	2.74	4053	4634.95	4776.84	4900	5020.16	5117	5186
275	2.75	4095.93	4653	4794	4917	5038	5132.05	5198
276	2.76	4132.9	4671.95	4812	4935	5056	5150	5214
277	2.77	4172.95	4691	4829	4953	5075	5165	5227.02
278	2.78	4213	4708	4847	4971	5092.16	5182	5241.02
279	2.79	4261.82	4727.9	4865	4989	5110	5199	5257
280	2.8	4303.9	4746	4882	5006.5	5127.16	5215	5273
281	2.81	4342.95	4768	4900	5024	5145	5232.05	5288
282	2.82	4384.95	4787	4918	5042	5163	5248	5302
283	2.83	4427.98	4805	4935.84	5060	5181	5265	5317
284	2.84	4477	4825.95	4953	5078	5199	5282	5331
285	2.85	4526.98	4843.95	4971	5096	5217	5298	5346
286	2.86	4568.95	4862	4988	5113	5235	5315	5362
287	2.87	4613.98	4880.95	5006	5131	5252	5332	5378.02
288	2.88	4661.93	4900	5023	5149	5269	5349	5394.02
289	2.89	4705.95	4920.95	5041	5167	5287	5366	5411
290	2.9	4746.98	4941.95	5059	5185	5305	5383.05	5426.02
291	2.91	4781.9	4962	5077	5202	5322	5401	5442
292	2.92	4828.9	4980	5094	5220	5339	5418	5457
293	2.93	4868.95	5001	5112	5237.5	5357	5436	5472
294	2.94	4902.98	5023	5130	5255	5375	5454	5489
295	2.95	4944	5043	5148	5273	5392	5471	5505
296	2.96	4977.98	5062	5166	5291	5410	5488.05	5523
297	2.97	5007	5084	5184	5308	5427	5506	5541
298	2.98	5031.98	5104	5203	5326	5445	5524.05	5557
299	2.99	5059	5125	5221	5344	5463	5542	5574
300	3	5086.98	5146	5239	5362	5480	5560	5592.02
301	3.01	5112	5167	5258	5380	5498	5578	5611
302	3.02	5138	5189.95	5277	5398	5516	5596	5629
303	3.03	5167	5213	5296	5416	5535	5615	5648
304	3.04	5195	5235	5316	5435	5555	5635	5671
305	3.05	5218.98	5260	5338	5457	5578	5660	5703
306	3.06	5243	5283	5361	5480	5603	5688	5738
307	3.07	5266	5306	5385	5505	5629	5717	5776
308	3.08	5291	5330	5409	5529	5656	5747	5817
309	3.09	5313.98	5353	5432	5553	5681	5778	5864.02
310	3.1	5337	5377	5455	5577	5705	5810	5908.02
311	3.11	5361	5400	5479	5601	5729.16	5837	5952.02
312	3.12	5384	5422	5502	5624	5754	5867	6014
313	3.13	5407	5446	5526	5648	5778	5896	6082
314	3.14	5429.98	5468.95	5549	5671	5803	5922	6149.02
315	3.15	5451	5492	5573	5695	5827	5951	6221.07
316	3.16	5473	5513	5596	5718	5851	5979	6287.1
317	3.17	5496	5536	5619	5742	5875	6006.05	6360.12
318	3.18	5516	5558	5642	5765	5898	6034.1	6426.1
319	3.19	5537	5580	5665.84	5789	5922	6064.05	6510
320	3.2	5559	5602	5689	5812	5946	6092.05	6573.2
321	3.21	5580	5624	5712	5836	5970	6122.05	6653
322	3.22	5601	5646	5735	5859	5993	6150	6724.02
323	3.23	5619.95	5669.95	5758	5882.5	6017	6179	6777.12
324	3.24	5636	5691	5782	5906	6041	6210.05	6847.12
325	3.25	5657	5712.95	5805	5930	6065	6238	6898.05
326	3.26	5678	5734	5829	5953	6088	6266.05	6948.05
327	3.27	5699	5756	5852	5977	6112	6292	6998.12
328	3.28	5718	5778	5876	6000	6136	6319	7070.1
329	3.29	5738	5800	5900	6024	6159.16	6346.05	7146.07
330	3.3	5756	5822	5923	6048	6183	6374.05	7199.3
331	3.31	5773	5844	5946	6071	6206.16	6405.05	7274
332	3.32	5789.98	5867	5970	6095	6230	6438.1	7349
333	3.33	5804.95	5889	5993.84	6119	6254	6471.05	7411.32
334	3.34	5822.9	5912	6017	6143	6277	6494.05	7477.55
335	3.35	5837	5934	6040	6166	6301	6523.15	7526.57
336	3.36	5850.98	5956	6064	6190	6325	6558.05	7591.07
337	3.37	5864	5978	6087	6213	6349	6582.55	7634.45
338	3.38	5878.98	6000	6111	6237	6372	6617	7689.12
339	3.39	5890.98	6024	6135	6261	6395.16	6648.05	7753.02
340	3.4	5906	6045.95	6158	6284	6419	6677.1	7813.12
341	3.41	5921.98	6067	6181	6308	6442	6711.1	7851.1
342	3.42	5936	6088	6205	6332	6466	6747.05	7905.12
343	3.43	5949	6111	6229	6356	6489.16	6773.4	7960.25
344	3.44	5964.98	6133	6252	6379	6513	6808.3	8011.05
345	3.45	5979	6155	6276	6403	6536	6842.3	8035.2
346	3.46	5995	6176.95	6300	6427	6560	6880.1	8081.02
347	3.47	6010.93	6199	6323	6450	6583	6916.1	8138.05
348	3.48	6028.95	6221	6347.84	6474	6606	6951.25	8162.3
349	3.49	6043.98	6244	6371.84	6497	6629	6983.15	8182.23
350	3.5	6055.98	6266.95	6395	6521	6653	7017.3	8231.12
351	3.51	6070.95	6287.95	6419	6545	6676	7051.4	8288.1
352	3.52	6086.98	6309.95	6443	6568	6700	7085.05	8328.05
353	3.53	6100.98	6331	6467	6592	6723	7125.05	8374.12
354	3.54	6115.98	6352	6490	6616	6747	7152.25	8421
355	3.55	6130	6375.95	6514	6639	6770	7186.1	8465.2
356	3.56	6144	6397	6538	6663	6794	7218.05	8518.23
357	3.57	6158.98	6418	6562	6687	6818	7251.1	8548.35
358	3.58	6173	6440.95	6586	6710	6841	7284.05	8594
359	3.59	6187.98	6464	6610	6734	6865	7319.1	8614.12
360	3.6	6203.93	6484	6634	6758	6888	7345.25	8640.17
361	3.61	6217.93	6504.95	6658	6782	6912	7376.15	8682.37
362	3.62	6229.98	6523.95	6682	6805	6935.16	7411.15	8726.1
363	3.63	6244	6545	6705	6829	6959	7445.4	8771.35
364	3.64	6257.95	6567.9	6729	6853	6983	7480	8803.35
365	3.65	6269.98	6589.95	6753	6876	7007	7513.05	8836.3
366	3.66	6281.98	6607	6777	6900	7030	7544.25	8867.52
367	3.67	6296	6627.95	6801	6924	7054	7576.15	8909.02
368	3.68	6311	6650	6824	6947	7078	7603.35	8926.02
369	3.69	6325	6671.9	6848	6971	7102	7636.15	8945.08
370	3.7	6339.98	6691.9	6872	6995	7125	7667	8968.15
371	3.71	6352	6710.85	6895.84	7019	7149	7698.1	9008.05
372	3.72	6366.95	6728.9	6919	7043	7172.16	7727.15	9023.08
373	3.73	6382.93	6747	6943	7066	7196	7761	9050.15
374	3.74	6397.93	6765	6967	7090	7220	7793	9061.25
375	3.75	6411.95	6785	6991	7114	7244	7817.35	9086.1
376	3.76	6425.98	6805.95	7014	7137	7267	7850.3	9112.35
377	3.77	6440.93	6826	7038	7161	7291	7883	9140.25
378	3.78	6453.93	6845.95	7062	7184	7315	7909.1	9159.12
379	3.79	6464.98	6864	7086	7208	7338	7936.05	9196.12
380	3.8	6477	6885.8	7109.84	7232	7362	7971	9222.08
381	3.81	6490	6907.8	7133	7256	7386	8003.2	9240.1
382	3.82	6504	6925	7157	7280	7410	8030.15	9259.02
383	3.83	6518.98	6942.9	7181	7303	7433	8061.05	9275
384	3.84	6532.98	6960.9	7205	7327	7457	8093.1	9290
385	3.85	6547.95	6984.9	7228	7351	7480	8118.3	9304.08
386	3.86	6561.95	7003	7252	7374	7504	8148.35	9322.12
387	3.87	6575.95	7022.9	7275.84	7398	7528	8181.25	9342.12
388	3.88	6588	7041	7299	7421	7551.16	8213.05	9369
389	3.89	6601.93	7062.75	7323	7445	7576	8237.45	9392.05
390	3.9	6615.88	7081.7	7346	7469	7599	8266.3	9410.02
391	3.91	6626.95	7099.75	7370	7493	7623	8288.2	9432.02
392	3.92	6639.98	7118.95	7394	7516	7646.16	8314.05	9452.15
393	3.93	6653.98	7141.85	7417	7540	7670	8342	9487.23
394	3.94	6669	7158.85	7441	7564	7694	8371.25	9500.25
395	3.95	6683.98	7178.8	7465	7587	7718	8403.05	9514.25
396	3.96	6698.98	7198.6	7488.84	7611	7742	8431.1	9540.23
397	3.97	6711.98	7217.55	7512	7635	7766	8453.25	9564.1
398	3.98	6726.95	7236.45	7535	7658	7789	8485.05	9578.42
399	3.99	6740.93	7250.8	7558.84	7682	7813	8511.15	9608.02
400	4	6754.9	7266.95	7582	7706	7836	8540.2	9631.05
401	4.01	6768.88	7287.95	7605	7730	7860	8569.1	9646.02
402	4.02	6782.93	7307.95	7629	7754	7883	8598.05	9660.05
403	4.03	6796.98	7328.95	7653	7777	7907	8624.2	9677.17
404	4.04	6810.98	7349.95	7676	7801	7931	8648.25	9692.17
405	4.05	6824.93	7371.8	7700	7825	7955	8674.2	9713.1
406	4.06	6838.9	7391.75	7724	7848	7978	8697.6	9727.1
407	4.07	6850.9	7408.95	7747	7872	8002.16	8729.55	9741.08
408	4.08	6861.95	7427.95	7770.84	7896	8026.16	8761.55	9757.23
409	4.09	6873.95	7446.95	7794	7919	8050	8791.1	9777.1
410	4.1	6885.98	7466.85	7817	7943	8074	8817.25	9795.08
411	4.11	6898	7487.95	7841	7966.5	8097.16	8842.3	9815.12
412	4.12	6912.98	7510.8	7864	7990	8121	8865.45	9847.02
413	4.13	6927.95	7526.95	7887.84	8014	8145	8893.2	9862.05
414	4.14	6941.95	7547.75	7911	8038	8169	8920.25	9876.1
415	4.15	6956.93	7564.95	7935	8061	8193	8940.15	9893.05
416	4.16	6968	7582.95	7958	8085	8217	8962.05	9910.05
417	4.17	6981.85	7603.8	7981	8109	8240	8982.05	9926.1
418	4.18	6995.85	7621.75	8005	8133	8264	9013	9941.08
419	4.19	7009.85	7640.7	8028	8157	8288	9037.15	9956.05
420	4.2	7021.9	7659.75	8052	8181	8312	9061	9972.12
421	4.21	7033.95	7674.85	8076	8204	8336	9083.35	9989
422	4.22	7046.98	7694.55	8099	8228	8360	9102.35	10001.1
423	4.23	7065.88	7714.5	8123	8252	8384	9123.3	10017
424	4.24	7079.88	7733.5	8146	8275	8409	9140.05	10031
425	4.25	7093.88	7751.55	8169.84	8299	8433	9165.1	10044.1
426	4.26	7106.9	7770.55	8193	8323	8456	9186.1	10062
427	4.27	7121.95	7788.65	8216	8346	8480	9205.05	10074
428	4.28	7135.98	7807.75	8239	8370	8504	9228.05	10093
429	4.29	7149.98	7828.85	8263	8394	8528	9251	10108
430	4.3	7172.88	7847	8286	8417	8552	9270.15	10121
431	4.31	7187.98	7867.85	8310	8441	8575	9293.2	10134.1
432	4.32	7201	7891.8	8333	8465	8599.16	9323.2	10146.2
433	4.33	7214.98	7914.9	8357	8489	8624	9350.15	10159.1
434	4.34	7228.95	7934.95	8379.84	8512	8648	9374.1	10177.1
435	4.35	7242.98	7958.7	8403	8536	8672	9394.05	10189.1
436	4.36	7256.98	7977.7	8426	8560	8696	9415.1	10208
437	4.37	7270.95	7996	8450	8584	8720	9439.05	10221
438	4.38	7290.85	8023.75	8474	8607	8744	9458.1	10233
439	4.39	7303.88	8044.9	8497	8631	8768	9478.15	10246.1
440	4.4	7317.88	8063.95	8521	8654	8793	9502.35	10260.1
441	4.41	7338.8	8082	8544	8678	8817	9520.45	10278
442	4.42	7352.8	8100.95	8568.84	8702	8841	9539.4	10293.1
443	4.43	7370.88	8124.8	8592	8725.5	8865	9562.1	10307.1
444	4.44	7386.82	8142.85	8615	8749	8889	9582.35	10320.2
445	4.45	7399.85	8169.45	8638	8773	8913	9600.4	10334.1
446	4.46	7411.88	8185.65	8662	8797	8937	9625.1	10349.1
447	4.47	7425.98	8198.95	8685	8820	8961	9642.05	10365
448	4.48	7445.93	8224.6	8708	8844	8985	9659.3	10379.1
449	4.49	7460.88	8247.45	8731.84	8868	9009	9684.05	10407.1
450	4.5	7479.9	8266.45	8755	8892	9033	9703.5	10427.2
451	4.51	7493.9	8284.85	8778	8916	9057	9722.45	10445
452	4.52	7507.93	8307.9	8801	8939	9081.16	9742.3	10457.1
453	4.53	7522.93	8326.95	8824	8963	9105.16	9766	10472.1
454	4.54	7536.95	8350	8848	8986	9129	9782.1	10488
455	4.55	7550.98	8375.6	8871	9010	9153	9798.15	10501
456	4.56	7564.98	8387	8894	9034	9178	9817.1	10514.1
457	4.57	7588.98	8411.75	8918	9058	9201	9836.3	10527.1
458	4.58	7610.85	8436.9	8941	9081	9225	9854.05	10546
459	4.59	7626.95	8453.85	8964.84	9105	9249	9874.15	10560.1
460	4.6	7644.9	8477.95	8988	9129	9273	9893	10579.1
461	4.61	7657.9	8504.6	9012	9152	9297	9909.15	10598
462	4.62	7671.88	8527.8	9035	9176	9321	9929.1	10611
463	4.63	7685.85	8550	9058	9200	9345	9945.25	10625.1
464	4.64	7692.98	8570.85	9081	9223	9369	9965.2	10640
465	4.65	7707.93	8591.95	9105	9247	9393	9987.05	10654
466	4.66	7725	8617.85	9128	9271	9417	10005.1	10666.1
467	4.67	7737.98	8646.65	9151	9295	9441	10023.1	10679.1
468	4.68	7751.98	8672.75	9175	9319	9465	10040.1	10693.2
469	4.69	7769.98	8693.8	9198	9342	9489	10060.1	10716
470	4.7	7791.75	8713.7	9221	9366	9514	10079	10730
471	4.71	7805.73	8735	9244	9390	9538	10097	10744
472	4.72	7825	8761.7	9267	9413.5	9562	10115	10757.1
473	4.73	7842.88	8786.8	9291	9437	9586	10138.1	10774
474	4.74	7857.82	8805.85	9314	9461	9610	10159	10788
475	4.75	7871.98	8827.9	9336.84	9485	9635	10178	10802
476	4.76	7887	8844.95	9360	9509	9659	10197	10816
477	4.77	7901.98	8868.8	9383	9532	9683	10216	10830.1
478	4.78	7921.98	8889	9406	9556	9708	10235	10847
479	4.79	7953.57	8909.95	9430	9580	9732	10254	10858
480	4.8	7972.77	8929.9	9453	9604	9756	10273.1	10869.1
481	4.81	7988	8950.85	9476	9627	9781	10292.1	10880.1
482	4.82	8003	8969.9	9499	9651	9805	10314	10893.2
483	4.83	8029.8	8991.85	9522	9675	9829	10330.1	10909.1
484	4.84	8048.98	9018.65	9546	9698	9853	10349	10927.1
485	4.85	8070.77	9046.8	9569.84	9722	9877	10367	10943
486	4.86	8087.95	9073.85	9592.84	9746	9901	10384.1	10957.1
487	4.87	8116.65	9092.95	9615	9770	9925	10404.1	10975
488	4.88	8131.98	9109.85	9638	9793	9949	10424	10989.1
489	4.89	8150.9	9135	9661.84	9817	9974	10442.1	11003.1
490	4.9	8170.88	9167.9	9685	9841	9997	10461.1	11018
491	4.91	8189.9	9196.9	9707.84	9865	10022	10480	11033
492	4.92	8205.88	9221.8	9730	9888	10046	10498	11046
493	4.93	8219.88	9249.45	9754	9912	10070	10515.1	11060
494	4.94	8238.85	9269.85	9777	9936	10094	10533.1	11074
495	4.95	8253.83	9294.85	9800	9959	10118	10552.1	11088.1
496	4.96	8268.8	9322.9	9823	9983	10142	10571	11103.1
497	4.97	8283.77	9350.95	9846	10007	10166	10584.1	11117.1
498	4.98	8300.95	9375.75	9870	10031	10191	10601.1	11131
499	4.99	8323.95	9397.95	9893	10054	10215	10619	11142.1
500	5	8346.8	9421.85	9915.84	10078	10239	10635	11155
501	5.01	8362.77	9448.6	9939	10102	10263	10651	11167
502	5.02	8377.75	9469.9	9962	10126	10287	10669	11181
503	5.03	8394.95	9497.65	9985	10149	10312	10687	11194
504	5.04	8427.55	9530.95	10008	10173	10336	10705	11208
505	5.05	8443.98	9559.65	10031	10197	10360	10723	11222
506	5.06	8459.98	9584.85	10054	10220	10385	10742	11235.1
507	5.07	8481.85	9618.65	10077	10244	10409	10759.1	11251
508	5.08	8502.95	9641.9	10101	10268	10433	10777	11262
509	5.09	8527.98	9671.5	10124	10292	10457	10796	11275
510	5.1	8547.95	9693	10147	10316	10481	10814	11289
511	5.11	8572.85	9721.8	10170	10340	10505	10832	11303
512	5.12	8595.98	9753.7	10193	10363	10529	10850.2	11316
513	5.13	8616.92	9776.85	10216	10387	10553	10868.2	11328
514	5.14	8641.65	9798.95	10240	10411	10578	10890	11341
515	5.15	8656.62	9822.8	10263	10434	10602	10907.1	11353.1
516	5.16	8672.95	9848.75	10286	10458	10626.2	10929.1	11367
517	5.17	8691.95	9880.9	10309	10482	10651	10950	11383.1
518	5.18	8708.95	9906.3	10332	10505	10675	10973	11398
519	5.19	8723.95	9926.95	10355	10529	10699	10991.1	11410.1
520	5.2	8738.98	9958.8	10378	10553	10724	11013	11424
521	5.21	8758.88	9985.7	10401	10576	10748	11029.2	11437
522	5.22	8774.92	10014.1	10424	10600	10772	11052.1	11449
523	5.23	8790.85	10031.8	10447	10624	10796	11072.1	11460.1
524	5.24	8817.85	10057	10470	10647	10820	11093.1	11473
525	5.25	8841.92	10085.8	10494	10671	10844	11111.2	11484.1
526	5.26	8864.73	10115.4	10517	10694	10869	11134	11497.1
527	5.27	8890	10144.5	10540	10718	10893	11153	11513
528	5.28	8913.8	10174.5	10563	10742	10917	11171	11523.2
529	5.29	8948.83	10200.9	10586	10765	10941	11191.1	11533.3
530	5.3	8969.98	10228	10609	10789	10965	11212.1	11553.1
531	5.31	9000.77	10258.9	10632	10813	10988.2	11231.1	11571.1
532	5.32	9009.92	10289.9	10656	10836	11013	11256	11584.1
533	5.33	9046.38	10317.9	10679	10860	11037	11276.1	11598
534	5.34	9064.95	10346.9	10702	10883.5	11061	11295.1	11614
535	5.35	9100.92	10377.9	10725	10907	11086	11316.1	11630
536	5.36	9140	10409	10748	10931	11110	11338	11644.1
537	5.37	9177.98	10440	10771	10955	11134	11357	11658.2
538	5.38	9220.8	10470	10794	10978.5	11158	11379	11672.2
539	5.39	9272	10498.9	10817.8	11002	11182	11400	11689
540	5.4	9295.98	10522	10841	11026	11206	11422	11702.1
541	5.41	9330.7	10544.9	10864	11050	11230	11445	11713.1
542	5.42	9374.83	10567.6	10887	11073	11254	11468	11726.1
543	5.43	9419.98	10590	10910.8	11097	11278	11487	11742
544	5.44	9464	10620.8	10934	11120	11302	11507.1	11758
545	5.45	9506.62	10651.9	10957	11144	11326	11530	11768.1
546	5.46	9526.92	10677	10980	11168	11351	11550	11786
547	5.47	9545.98	10699	11003	11192	11375	11571	11799
548	5.48	9588.88	10722.9	11026	11215.5	11399	11592	11814
549	5.49	9615	10752	11050	11239	11423	11613	11825
550	5.5	9653.7	10777	11073	11263	11447	11632	11840
551	5.51	9680.83	10807	11096	11286	11471.2	11654	11854
552	5.52	9723.95	10837.9	11119	11310	11496	11675	11869.1
553	5.53	9769.9	10866	11142	11334	11519	11699	11884
554	5.54	9817.48	10896	11166	11357	11544	11722	11899
555	5.55	9846.77	10924	11189	11381	11568	11744	11913
556	5.56	9886.95	10953.9	11212	11404.5	11592	11766	11927
557	5.57	9944.48	10982.9	11234	11428	11615	11788	11942
558	5.58	9973.98	11007	11258	11452	11638	11811	11957
559	5.59	10017.9	11034	11281	11476	11662	11832	11970
560	5.6	10051.9	11064	11304.8	11499	11686	11849	11983
561	5.61	10105.9	11093	11328	11523	11710	11871	12001
562	5.62	10165	11117	11351	11547	11733	11892	12016
563	5.63	10211	11141	11374	11570	11756	11914	12032
564	5.64	10240	11166	11397	11594	11780	11936	12052
565	5.65	10283	11195	11420.8	11618	11804	11958	12069
566	5.66	10341	11219	11444	11641	11828.2	11981	12088
567	5.67	10405	11245	11467	11665	11852	12002	12108
568	5.68	10462	11270	11490	11689	11876.2	12024	12129
569	5.69	10524	11295.9	11513	11712	11900	12044	12148
570	5.7	10585.8	11323	11536	11736	11924	12065	12168
571	5.71	10637.9	11349	11559	11759	11948	12089	12184
572	5.72	10701.9	11378	11583	11783	11972	12110	12204
573	5.73	10748	11402	11607	11807	11995	12133	12226
574	5.74	10806	11425	11629	11830	12019	12156	12246
575	5.75	10863.7	11453	11653	11854	12042.2	12178	12267
576	5.76	10922.9	11477	11677	11878	12066	12201	12285
577	5.77	10981	11501	11701	11901	12090	12223	12305
578	5.78	11044.9	11527	11724	11925	12114	12245	12329
579	5.79	11102	11553	11748	11949	12137	12269	12350
580	5.8	11172.9	11578	11771	11972	12160.2	12291	12368
581	5.81	11238	11604	11794	11995	12184	12314	12389
582	5.82	11296.8	11630.9	11818	12019	12207	12338	12411
583	5.83	11362.6	11659	11842	12043	12231	12359	12431
584	5.84	11405	11683	11865.8	12066	12255	12383	12451
585	5.85	11462.9	11712	11890	12090	12278	12405	12473
586	5.86	11505	11741	11913	12113	12301	12428	12492
587	5.87	11552.9	11766.9	11937	12137	12324	12451	12513
588	5.88	11596	11793	11961	12160	12347	12472	12534
589	5.89	11646	11818.9	11985	12184	12371	12495	12556
590	5.9	11682.9	11846	12009	12207	12394	12517	12580
591	5.91	11722.9	11872	12033	12231	12418	12540	12603
592	5.92	11768	11899	12057	12255	12442	12564	12625
593	5.93	11812	11924	12082	12278	12465	12588	12647
594	5.94	11853	11949	12106	12302	12489	12610	12672
595	5.95	11884	11977	12131	12325	12513	12635	12695
596	5.96	11913	12004	12155	12349	12537	12659	12718
597	5.97	11947	12031	12180	12374	12561	12683	12741
598	5.98	11981	12060	12204	12398	12584	12708	12763
599	5.99	12024	12088	12230	12422	12608	12731	12788
600	6	12058	12120	12257	12447	12633	12756	12815
601	6.01	12096	12152	12285	12474	12659	12779	12838
602	6.02	12132	12188	12318	12501	12684.2	12801	12859
603	6.03	12169	12225	12351	12529	12708	12822	12879
604	6.04	12206	12260	12384	12558	12732	12845	12900
605	6.05	12244	12296	12417	12586	12755.2	12865	12922
606	6.06	12282	12331	12449	12614	12779	12885	12941
607	6.07	12320	12369	12481	12641.5	12803	12905	12960
608	6.08	12357	12405	12514	12669	12827	12926	12979
609	6.09	12394	12440	12546	12697	12851	12947	12998
610	6.1	12431	12477	12579	12725	12874	12968	13016
611	6.11	12468	12512	12611	12752	12898	12989	13036
612	6.12	12505	12548	12643	12780.5	12922	13010	13057
613	6.13	12542	12582	12675	12808	12945	13030	13076
614	6.14	12578	12619	12708	12836	12969	13051	13096
615	6.15	12614	12654	12741	12864	12993	13072	13115
616	6.16	12651	12689	12773	12892	13017	13093	13135
617	6.17	12688	12724	12806	12920	13040	13112	13154
618	6.18	12724	12760	12838	12948	13064	13133	13174
619	6.19	12759	12796	12870	12976	13088	13155	13192
620	6.2	12796	12832	12902	13004	13111	13176	13212
621	6.21	12833	12867	12935	13033	13134	13196	13230
622	6.22	12870	12902	12966	13061	13158	13217	13250
623	6.23	12907	12937	12998	13089	13181	13239	13270
624	6.24	12943	12972	13031	13117	13205	13260	13289
625	6.25	12980	13007	13063	13145	13229	13281	13308
626	6.26	13016	13041	13095	13172.5	13253	13303	13328
627	6.27	13052	13076	13127	13200.5	13278	13326	13349
628	6.28	13086	13112	13158	13228	13302	13348	13370
629	6.29	13122	13147	13190	13256	13327	13370	13390
630	6.3	13157	13180	13222	13284	13352	13392	13411
631	6.31	13193	13213	13252	13313	13377	13415	13434
632	6.32	13227	13245	13283	13341	13403	13438	13456
633	6.33	13262	13278	13314	13369	13428	13461	13479
634	6.34	13294	13310	13344	13397	13454	13486	13502
635	6.35	13326	13341	13373	13425	13480	13512	13526
636	6.36	13358	13372	13403	13453	13507	13538	13552
637	6.37	13389	13403	13431	13481	13534	13565	13578
638	6.38	13420	13433	13460	13510	13562	13592	13606
639	6.39	13449	13461	13487	13538	13590	13619	13634
640	6.4	13477	13489	13515	13566	13619	13649	13665
641	6.41	13506	13518	13549	13601	13656	13690	13706
642	6.42	13546	13560	13591	13645	13701	13734	13751
643	6.43	13593	13606	13638	13691	13745	13780	13796
644	6.44	13640	13653	13684	13736	13790	13825	13841
645	6.45	13685	13698	13730	13782	13835	13870	13887
646	6.46	13731	13744	13776	13828	13880	13914	13932
647	6.47	13778	13790	13822	13873	13925	13959	13977
648	6.48	13823	13836	13868	13919	13970	14004	14023
649	6.49	13868	13882	13914	13964	14016	14050	14069
650	6.5	13913	13927	13959	14010	14062	14096	14116
651	6.51	13957	13972	14005	14056	14108	14142	14162
652	6.52	14001	14017	14050	14101	14153	14188	14208
653	6.53	14045	14062	14095	14147	14200	14234	14255
654	6.54	14089	14106	14140	14192	14246	14281	14302
655	6.55	14133	14150	14185	14238	14292	14328	14349
656	6.56	14176	14194	14229	14283	14339	14375	14396
657	6.57	14220	14238	14273	14329	14386	14423	14443
658	6.58	14263	14281	14317	14375	14433	14470	14490
659	6.59	14305	14324	14361	14420	14480	14518	14537
660	6.6	14348	14367	14405	14466	14527	14566	14585
661	6.61	14391	14409	14449	14512	14574	14613	14633
662	6.62	14432	14452	14493	14558	14622	14662	14681
663	6.63	14474	14494	14536	14603	14669	14710	14729
664	6.64	14516	14536	14580	14649	14717	14759	14778
665	6.65	14557	14578	14623	14694	14764	14807	14827
666	6.66	14599	14621	14667	14740	14812	14855	14877
667	6.67	14641	14663	14710	14786	14860	14904	14925
668	6.68	14682	14705	14753	14831	14907	14953	14974
669	6.69	14724	14747	14796	14877	14955	15001	15023
670	6.7	14766	14789	14840	14922	15003	15050	15072
671	6.71	14806	14831	14883	14967	15051.2	15099	15121
672	6.72	14848	14872	14926	15013	15100	15148	15170
673	6.73	14889	14914	14969	15058	15148	15196	15220
674	6.74	14930	14957	15012	15104	15196	15245	15269
675	6.75	14971	14998	15055	15149	15243	15294	15318
676	6.76	15012	15039	15098	15195	15291	15344	15367
677	6.77	15054	15081	15141	15240	15339	15393	15416
678	6.78	15095	15122	15184	15286	15386	15440	15465
679	6.79	15136	15165	15227	15331	15434	15489	15514
680	6.8	15177	15207	15270	15377	15482	15538	15563
681	6.81	15219	15248	15313	15422	15529	15588	15613
682	6.82	15262	15291	15355	15465	15573	15627	15653
683	6.83	15303	15332	15396	15503	15603	15653	15674
684	6.84	15345	15371	15431	15535	15626	15671	15691
685	6.85	15379	15403	15457	15561	15643	15685	15704
686	6.86	15404	15426	15475.8	15578.5	15657	15698	15717
687	6.87	15420	15441	15490	15592	15669	15709	15728
688	6.88	15437	15457	15505	15605	15680	15721	15739
689	6.89	15453	15472	15520	15617.5	15692	15732	15750
690	6.9	15469	15488	15535	15630	15703	15743	15762
691	6.91	15485	15503	15550	15643	15715	15754	15774
692	6.92	15501	15519	15564	15657	15727	15765	15786
693	6.93	15517	15534	15579	15669	15738	15776	15797
694	6.94	15532	15549	15594	15682	15750	15787	15808
695	6.95	15548	15565	15608	15695	15761	15799	15819
696	6.96	15563	15580	15622	15708	15773	15810	15830
697	6.97	15579	15595	15637	15720	15785	15822	15841
698	6.98	15594	15611	15651	15733	15796	15833	15852
699	6.99	15609	15626	15666	15746	15808	15845	15864
700	7	15625	15642	15680	15759	15820	15856	15875
701	7.01	15640	15657	15695	15772	15832	15868	15886
702	7.02	15656	15672	15710	15784	15843	15879	15897
703	7.03	15671	15687	15724.8	15797	15855	15890	15907
704	7.04	15686	15703	15739	15810	15867	15902	15918
705	7.05	15701	15718	15753	15823	15879	15913	15929
706	7.06	15716	15733	15768	15836	15890.2	15925	15941
707	7.07	15730	15748	15782	15849	15902	15936	15952
708	7.08	15745	15763	15796	15862	15914.2	15948	15963
709	7.09	15760	15778	15811	15874	15927	15960	15975
710	7.1	15775	15792	15825	15887	15939	15971	15986
711	7.11	15789	15807	15840	15900	15951	15983	15998
712	7.12	15804	15821	15854	15913	15963	15994	16009
713	7.13	15819	15835	15868	15926	15975	16007	16021
714	7.14	15833	15849	15882	15939	15988	16019	16033
715	7.15	15846	15864	15897	15952	16000	16030	16046
716	7.16	15860	15878	15910	15965	16012	16042	16058
717	7.17	15874	15892	15925	15977	16024	16055	16071
718	7.18	15888	15906	15939	15990	16037	16067	16083
719	7.19	15902	15920	15953	16003	16049	16080	16095
720	7.2	15916	15934	15967	16017	16062	16092	16108
721	7.21	15930	15948	15980	16030	16074	16105	16122
722	7.22	15943	15962	15994	16043	16087	16118	16134
723	7.23	15958	15976	16007	16056	16099	16130	16148
724	7.24	15972	15989	16021	16069	16112	16143	16161
725	7.25	15985	16003	16034	16082	16125	16156	16174
726	7.26	15999	16016	16047	16095	16138	16169	16187
727	7.27	16012	16029	16060	16108	16151	16182	16201
728	7.28	16025	16043	16073	16121.5	16164	16195	16214
729	7.29	16038	16056	16086	16135	16177	16208	16226
730	7.3	16052	16069	16099	16148	16190	16222	16240
731	7.31	16065	16082	16112	16161	16204	16236	16253
732	7.32	16077	16095	16125	16174	16217	16249	16267
733	7.33	16090	16107	16137	16187	16231	16263	16280
734	7.34	16103	16120	16150	16200	16244	16276	16294
735	7.35	16115	16132	16163	16213	16258	16290	16308
736	7.36	16128	16145	16175	16227	16271.2	16305	16322
737	7.37	16141	16157	16188	16240	16286	16319	16337
738	7.38	16154	16170	16201	16252	16299.2	16333	16351
739	7.39	16164	16178	16209	16261	16308	16342	16360
740	7.4	16167	16182	16211	16265	16311	16346	16366
741	7.41	16168	16182	16213	16266	16313	16348	16371
742	7.42	16169	16183	16214	16267	16315	16350	16377
743	7.43	16170	16184	16215	16268	16317	16353	16382
744	7.44	16170	16185	16216	16269	16318	16356	16387
745	7.45	16171	16186	16217	16271	16320	16360	16392
746	7.46	16172	16187	16218	16272	16322	16362	16396
747	7.47	16173	16188	16219	16273	16323	16364	16405
748	7.48	16174	16189	16220	16274	16324	16367	16408
749	7.49	16175	16190	16221	16275	16325	16369	16413
750	7.5	16175	16191	16222	16276	16327	16373	16416
751	7.51	16176	16192	16223	16277	16328	16375	16422
752	7.52	16177	16193	16224	16278	16329	16377	16426
753	7.53	16178	16193	16225	16278	16331	16380	16431
754	7.54	16179	16194	16225	16279	16332	16384	16439
755	7.55	16180	16195	16226	16280	16333	16388	16446
756	7.56	16181	16196	16227	16281	16334	16391	16450
757	7.57	16182	16197	16228	16282	16335	16393	16457
758	7.58	16182	16198	16229	16283	16336	16397	16464
759	7.59	16183	16199	16230	16284	16338	16400	16473
760	7.6	16184	16199	16230	16285	16339	16403	16479
761	7.61	16185	16200	16231	16286	16340	16405	16486
762	7.62	16185	16201	16232	16286	16341	16407	16490
763	7.63	16186	16202	16233	16287	16342	16409	16499
764	7.64	16187	16202	16234	16288	16343	16413	16507
765	7.65	16188	16203	16235	16289	16344	16417	16512
766	7.66	16189	16204	16235.8	16290	16345	16421	16520
767	7.67	16189	16205	16236	16291	16347	16424	16527.1
768	7.68	16190	16206	16237	16291	16348	16426	16535
769	7.69	16191	16207	16238	16292	16349	16428	16542
770	7.7	16192	16207	16239	16293	16350	16432	16550.1
771	7.71	16193	16208	16240	16294	16351	16434	16559
772	7.72	16194	16209	16241	16295	16352	16438	16566
773	7.73	16194	16210	16241	16295	16354	16441	16571
774	7.74	16195	16210	16242	16296	16355	16444	16575
775	7.75	16196	16211	16243	16297	16356	16449	16580
776	7.76	16197	16212	16244	16298	16357	16451	16586
777	7.77	16197	16212	16244	16299	16358	16453	16590.1
778	7.78	16198	16213	16245	16300	16359	16456	16598
779	7.79	16199	16214	16246	16300	16360	16460	16606
780	7.8	16200	16214	16247	16301	16362	16464	16612
781	7.81	16201	16215	16248	16302	16363	16467	16619
782	7.82	16201	16216	16249	16303	16364	16471	16627
783	7.83	16202	16217	16249	16304	16365	16474	16631
784	7.84	16202	16217	16250	16304	16366	16477	16634
785	7.85	16203	16218	16251	16305	16367	16481	16638
786	7.86	16204	16219	16252	16306	16368	16484	16645
787	7.87	16204	16219	16252	16307	16369	16489	16649
788	7.88	16205	16220	16253	16308	16371	16494	16652.1
789	7.89	16206	16221	16254	16308	16372	16497	16655
790	7.9	16207	16222	16254	16309	16373	16500	16661
791	7.91	16207	16222	16255	16310	16374	16504	16667
792	7.92	16208	16223	16256	16311	16375	16508	16673
793	7.93	16208	16223	16257	16311	16376	16512	16680
794	7.94	16209	16224	16258	16312	16377	16517	16686
795	7.95	16210	16225	16258	16313	16378	16521	16691
796	7.96	16211	16226	16259	16314	16379	16525	16692.1
797	7.97	16211	16226	16260	16315	16380	16527	16698
798	7.98	16212	16227	16261	16315	16381	16530	16699
799	7.99	16213	16228	16261	16316	16382	16533	16707
800	8	16213	16228	16262	16317	16383	16536	16711
801	8.01	16214	16229	16263	16318	16384.2	16539	16717
802	8.02	16215	16229	16264	16319	16386	16542	16719
803	8.03	16215	16230	16264	16319	16387	16544	16719
804	8.04	16216	16231	16265	16320	16388	16546	16722
805	8.05	16217	16232	16266	16321	16389	16550	16724
806	8.06	16217	16232	16267	16322	16390	16555	16726
807	8.07	16218	16233	16267	16323	16392	16558	16731
808	8.08	16218	16233	16268	16323	16393	16563	16736
809	8.09	16219	16234	16269	16324	16394	16566	16741
810	8.1	16220	16235	16269.8	16325	16395	16569	16742
811	8.11	16220	16235	16270	16326	16395	16573	16745
812	8.12	16221	16236	16271	16327	16396.2	16575	16747
813	8.13	16222	16237	16272	16327	16398	16578	16752
814	8.14	16222	16238	16273	16328	16399	16582	16756
815	8.15	16223	16239	16273	16329	16400	16585	16760
816	8.16	16224	16239	16274	16330	16401	16588.1	16764
817	8.17	16224	16240	16275	16331	16402	16591.1	16766.1
818	8.18	16225	16240	16275	16331	16403	16594	16769
819	8.19	16225	16241	16276	16332	16404	16597	16773
820	8.2	16226	16242	16277	16333	16405	16600	16774
821	8.21	16226	16242	16277.8	16334	16406	16604	16776.1
822	8.22	16227	16243	16278	16335	16407	16607	16779
823	8.23	16228	16243	16279	16335	16408	16608	16781
824	8.24	16229	16244	16280	16336	16410	16612	16784
825	8.25	16230	16245	16280	16337	16411	16615	16787
826	8.26	16230	16246	16281	16338	16412	16618	16791
827	8.27	16231	16246	16282	16339	16412	16620	16793
828	8.28	16232	16247	16283	16339	16413	16621	16794
829	8.29	16232	16248	16283	16340	16414	16625	16795
830	8.3	16233	16248	16284	16341	16415	16628	16799
831	8.31	16233	16249	16285	16342	16416	16630	16801
832	8.32	16234	16249	16285	16342	16417	16631	16803
833	8.33	16235	16250	16286	16343	16418	16633.1	16806
834	8.34	16235	16251	16287	16344	16419	16636	16808.1
835	8.35	16236	16251	16288	16345	16421	16639	16814
836	8.36	16236	16252	16288	16345.5	16422	16641	16817
837	8.37	16237	16253	16289	16346	16423	16645	16818
838	8.38	16238	16253	16290	16347	16424	16647	16819
839	8.39	16238	16254	16290	16348	16425.2	16651	16821
840	8.4	16239	16254	16291	16349	16427	16653	16823
841	8.41	16239	16255	16292	16349	16428	16656	16828
842	8.42	16240	16256	16293	16350	16429	16659.1	16830
843	8.43	16240	16256	16293	16351	16430	16662	16833
844	8.44	16241	16257	16294	16352	16431	16664	16834
845	8.45	16241	16257	16295	16353	16432	16667	16835
846	8.46	16242	16258	16296	16353	16433	16669	16836
847	8.47	16242	16258	16296	16354	16433.2	16671	16837
848	8.48	16243	16259	16297	16355	16435	16673	16838.1
849	8.49	16244	16260	16298	16356	16436	16676	16841
850	8.5	16244	16261	16299	16356	16437	16679	16842
851	8.51	16245	16261	16299	16357	16438	16682	16846
852	8.52	16245	16261	16300	16358	16439	16684	16849
853	8.53	16246	16262	16301	16359	16440	16686	16851
854	8.54	16246	16263	16301	16360	16441.2	16687	16851
855	8.55	16247	16263	16302	16360	16443	16690	16852
856	8.56	16247	16264	16303	16361	16444	16692	16854
857	8.57	16248	16265	16303	16362	16445	16692	16855
858	8.58	16248	16265	16304	16363	16446	16695	16858
859	8.59	16249	16266	16305	16363	16447	16697	16859
860	8.6	16249	16267	16305	16364	16448.2	16701	16859
861	8.61	16250	16267	16306	16365	16450	16702.1	16860
862	8.62	16250	16268	16307	16366	16451	16704	16862
863	8.63	16251	16269	16308	16367	16452	16707	16862
864	8.64	16251	16270	16308	16367	16453	16709.1	16865
865	8.65	16252	16270	16309	16368	16454	16713	16865
866	8.66	16252	16271	16310	16369	16455	16715	16866
867	8.67	16252	16271	16310	16370	16456	16716	16869
868	8.68	16253	16272	16311	16371	16457	16719	16871.1
869	8.69	16253	16273	16312	16371	16458	16720	16874
870	8.7	16254	16273	16312	16372	16458	16721	16875
871	8.71	16254	16274	16313	16373	16459	16723	16875.1
872	8.72	16254	16274	16314	16374	16460.2	16725	16876
873	8.73	16255	16275	16315	16374.5	16461.2	16727	16878
874	8.74	16255	16275	16315	16375	16463	16730	16879
875	8.75	16256	16276	16316	16376	16464	16730	16879
876	8.76	16256	16276	16317	16377	16466	16732	16882
877	8.77	16256	16277	16318	16378	16467	16733.1	16884
878	8.78	16257	16277	16318	16379	16468	16737.1	16884
879	8.79	16257	16278	16319	16379	16469	16740	16885
880	8.8	16258	16278	16320	16380	16470	16742	16887
881	8.81	16258	16279	16320	16381	16471	16743	16888
882	8.82	16258	16280	16321	16382	16472	16745	16889
883	8.83	16259	16280	16322	16382	16473	16746	16889
884	8.84	16259	16281	16323	16383	16474	16748	16889
885	8.85	16260	16281	16323	16384	16475	16751	16891
886	8.86	16260	16282	16324	16385	16476	16754	16894
887	8.87	16260	16282	16325	16385	16477.2	16756	16896
888	8.88	16261	16283	16325	16386	16478.2	16758	16896
889	8.89	16261	16284	16326	16387	16480	16759	16897
890	8.9	16261	16284	16327	16388	16481	16759	16898
891	8.91	16262	16285	16327	16389	16482	16760	16898
892	8.92	16262	16285	16328	16389	16483	16761	16900
893	8.93	16263	16286	16329	16390	16484	16762	16901
894	8.94	16264	16287	16329	16391	16485	16765	16902
895	8.95	16264	16287	16330	16392	16486	16767	16903
896	8.96	16265	16288	16331	16392	16487	16768	16903
897	8.97	16265	16288	16332	16393	16488	16769	16904
898	8.98	16266	16289	16332	16394	16489	16771	16905
899	8.99	16266	16289	16333	16395	16490	16771	16907
900	9	16267	16290	16334	16396	16491	16772	16909
901	9.01	16267	16290	16335	16396	16492	16773	16911
902	9.02	16267	16291	16335	16397	16493	16774	16912
903	9.03	16268	16291	16336	16398	16494	16775	16913
904	9.04	16268	16292	16337	16399	16495	16777	16914
905	9.05	16269	16292	16338	16400	16496	16779	16914
906	9.06	16269	16293	16338	16400	16497	16781	16916
907	9.07	16270	16294	16339	16401	16498	16783	16919
908	9.08	16270	16294	16340	16402	16499	16785	16921
909	9.09	16271	16295	16340	16403	16501	16787	16922.1
910	9.1	16271	16295	16341	16404	16501.2	16789	16925
911	9.11	16272	16296	16342	16404	16503	16790	16927
912	9.12	16272	16296	16342	16405	16503	16791	16927
913	9.13	16273	16297	16343	16406	16504	16793	16928
914	9.14	16273	16297	16343	16407	16505	16794	16928
915	9.15	16274	16298	16344	16407	16506	16796	16929
916	9.16	16274	16298	16345	16408	16507	16797	16929
917	9.17	16275	16299	16345	16409	16508	16798	16929
918	9.18	16275	16299	16346	16410	16509	16799	16931
919	9.19	16276	16300	16347	16411	16510	16801	16934
920	9.2	16276	16300	16348	16411	16511	16803	16934
921	9.21	16277	16301	16348	16412	16513	16804	16935
922	9.22	16277	16301	16349	16413	16514	16806	16935
923	9.23	16277	16302	16350	16414	16515	16807	16936
924	9.24	16278	16302	16351	16415	16517	16809	16936
925	9.25	16278	16303	16351	16415	16517	16809	16937
926	9.26	16279	16303	16352	16416	16518	16810	16938
927	9.27	16279	16303	16352	16417	16519	16811	16939
928	9.28	16280	16304	16353	16418	16520	16812	16940
929	9.29	16280	16304	16354	16419	16521.2	16814	16940
930	9.3	16281	16305	16355	16419	16523	16814	16942
931	9.31	16281	16305	16355	16420	16524	16814	16943
932	9.32	16281	16306	16356	16421	16525	16816	16944
933	9.33	16282	16306	16357	16422	16526	16818	16948
934	9.34	16282	16306	16357	16422	16527	16819	16948
935	9.35	16283	16307	16358	16423	16528	16820.1	16950
936	9.36	16283	16308	16359	16424	16529	16822	16952
937	9.37	16284	16308	16359.8	16425	16530	16824	16953
938	9.38	16284	16308	16360	16426	16531	16826	16955
939	9.39	16284	16309	16361	16426	16532	16827	16956
940	9.4	16285	16309	16361	16427	16533	16828.1	16956
941	9.41	16285	16309	16362	16428	16533	16831	16958
942	9.42	16285	16310	16363	16429	16534	16832	16960
943	9.43	16286	16310	16363	16429	16535	16834	16961
944	9.44	16286	16311	16364	16430	16537	16836	16962
945	9.45	16287	16311	16365	16431	16538	16837	16963
946	9.46	16287	16311	16365	16432	16539	16838	16964
947	9.47	16288	16312	16366	16432	16540	16840	16965
948	9.48	16288	16312	16366.8	16433	16541.2	16841	16967
949	9.49	16289	16312	16367	16434	16542.2	16842	16969
950	9.5	16289	16313	16368	16435	16543.2	16844	16969
951	9.51	16289	16314	16369	16436	16545	16844	16970
952	9.52	16290	16315	16370	16436	16546	16846	16971
953	9.53	16290	16315	16370	16437	16547	16847	16971
954	9.54	16290	16316	16371	16438	16548	16848	16972
955	9.55	16290	16316	16372	16439	16549	16849	16973
956	9.56	16291	16317	16372	16439	16550	16849	16973
957	9.57	16291	16317	16373	16440	16551	16851	16974
958	9.58	16292	16318	16374	16441	16552	16851	16977
959	9.59	16292	16318	16374	16442	16553	16852	16981
960	9.6	16292	16319	16375	16442	16554	16852	16982
961	9.61	16293	16319	16376	16443	16555	16853	16982
962	9.62	16293	16319	16376	16444	16556	16854	16984
963	9.63	16293	16320	16377	16445	16556.2	16855	16985
964	9.64	16294	16320	16378	16446	16557.2	16855	16985
965	9.65	16294	16320	16378	16446	16559	16857	16986
966	9.66	16295	16321	16379	16447	16560	16857	16987
967	9.67	16295	16321	16380	16448	16561	16858	16990
968	9.68	16296	16322	16380	16449	16562	16858	16990
969	9.69	16296	16322	16381	16450	16564	16859	16991
970	9.7	16297	16323	16381.8	16450	16565	16860	16992
971	9.71	16297	16324	16382	16451	16566	16861	16992
972	9.72	16298	16324	16383	16452	16567	16862	16992
973	9.73	16298	16325	16383	16453	16568	16863	16993
974	9.74	16299	16325	16384	16453	16569	16865	16994
975	9.75	16299	16325	16384	16454	16570	16865	16994
976	9.76	16300	16326	16385	16455	16571	16866	16996
977	9.77	16300	16326	16386	16456	16572	16868	16997
978	9.78	16300	16327	16387	16457	16573	16869	16997
979	9.79	16301	16327	16387	16457	16574	16870	16998
980	9.8	16301	16328	16388	16458	16575	16871	16999
981	9.81	16301	16328	16389	16459	16576	16871.1	17001
982	9.82	16302	16329	16389	16460	16577	16873	17001
983	9.83	16302	16329	16390	16460	16578	16874	17001
984	9.84	16302	16330	16391	16461	16579	16874	17002
985	9.85	16303	16330	16391	16462	16580	16875	17003
986	9.86	16303	16331	16392	16463	16581	16877	17003
987	9.87	16303	16331	16393	16464	16582	16877	17004
988	9.88	16303	16332	16393.8	16464.5	16583	16878	17005
989	9.89	16304	16332	16394	16465	16584	16878	17006
990	9.9	16304	16332	16395	16466	16585	16879	17007
991	9.91	16305	16333	16395	16467	16587	16881	17007
992	9.92	16305	16333	16396	16468	16588	16882	17008
993	9.93	16306	16333	16397	16469	16589	16883	17008
994	9.94	16306	16334	16397	16469	16590	16883	17009
995	9.95	16306	16335	16398	16470	16590.2	16884	17009
996	9.96	16306	16335	16398	16471	16591	16885	17009
997	9.97	16307	16335	16399	16472	16593	16885	17009
998	9.98	16307	16336	16400	16472	16593	16887	17010
999	9.99	16307	16336	16400	16473	16594	16888	17010.1
1000	10	16307	16336	16401	16474	16595	16889	17010.1
1001	10.01	16308	16337	16402	16475	16596	16889	17011.1
1002	10.02	16308	16337	16403	16476	16597	16890	17011.1
1003	10.03	16308	16337	16403	16477	16597	16890	17012.1
1004	10.04	16309	16338	16404	16477	16599	16891	17014
1005	10.05	16310	16338	16405	16478	16600	16891	17015
1006	10.06	16310	16339	16405	16479	16600.2	16893	17017
1007	10.07	16310	16339	16406	16480	16602	16895	17018
1008	10.08	16311	16339	16407	16481	16602.2	16896	17019
1009	10.09	16311	16339	16407	16481	16603.2	16897	17020
1010	10.1	16311	16340	16408	16482	16605	16898	17021
1011	10.11	16311	16340	16409	16483	16605	16899	17021
1012	10.12	16312	16341	16409	16484	16606	16900	17021
1013	10.13	16312	16341	16410	16485	16608	16901	17022
1014	10.14	16313	16341	16410	16485	16608.2	16901	17022
1015	10.15	16313	16342	16411	16486	16610	16902	17023
1016	10.16	16314	16342	16412	16487	16611	16902	17023
1017	10.17	16314	16343	16412	16488	16611.2	16903	17024
1018	10.18	16314	16343	16413	16489	16612.2	16904	17025
1019	10.19	16314	16343	16414	16489	16613.2	16904	17025
1020	10.2	16315	16344	16414	16490	16615	16905	17027.1
1021	10.21	16315	16344	16415	16491	16616	16905	17028.1
1022	10.22	16316	16344	16416	16492	16617	16906	17029
1023	10.23	16316	16345	16416	16493	16618	16906	17032
1024	10.24	16317	16345	16417	16493	16619	16907	17033
1025	10.25	16317	16345	16418	16494	16619.2	16907	17033
1026	10.26	16317	16346	16418	16495	16620	16908	17033
1027	10.27	16318	16347	16419	16496	16621	16909	17034
1028	10.28	16318	16347	16420	16497	16622	16910	17034
1029	10.29	16318	16347	16420	16497	16623	16910	17035
1030	10.3	16319	16348	16421	16498	16624	16911	17035
1031	10.31	16319	16348	16422	16499	16625	16913	17036
1032	10.32	16320	16349	16423	16500	16626	16913	17037
1033	10.33	16320	16349	16423	16501	16627.2	16914	17038
1034	10.34	16321	16349	16424	16501	16628.2	16914	17039
1035	10.35	16321	16350	16425	16502	16629.2	16915	17039
1036	10.36	16321	16350	16425.8	16503	16631	16915	17040
1037	10.37	16322	16351	16426	16504	16632	16916	17040
1038	10.38	16322	16351	16427	16504	16633	16917	17042
1039	10.39	16322	16351	16428	16505	16634	16918	17043
1040	10.4	16323	16352	16428	16506	16635	16919	17043
1041	10.41	16323	16352	16429	16507	16636	16920	17043
1042	10.42	16323	16353	16430	16507	16636.2	16922	17044
1043	10.43	16323	16353	16430	16508	16637.2	16924	17044
1044	10.44	16324	16353	16431	16509	16638	16925	17045
1045	10.45	16324	16354	16432	16510	16639	16926	17046
1046	10.46	16324	16355	16432	16511	16640	16926	17046
1047	10.47	16324	16355	16433	16511.5	16641	16927	17047
1048	10.48	16324	16355	16434	16512	16642	16927	17047
1049	10.49	16325	16355	16435	16513	16643	16929	17048
1050	10.5	16325	16356	16435	16514	16644	16929	17050
1051	10.51	16325	16356	16436	16515	16645	16930	17051
1052	10.52	16326	16357	16437	16515	16646	16931	17051
1053	10.53	16326	16357	16437	16516	16647	16931	17051
1054	10.54	16327	16358	16438	16517	16648	16933	17052
1055	10.55	16327	16358	16439	16518	16649	16934	17052
1056	10.56	16327	16358	16439	16519	16650.2	16934	17053
1057	10.57	16328	16359	16440	16519	16651	16935	17053
1058	10.58	16328	16359	16441	16520	16652	16936	17054
1059	10.59	16328	16359	16442	16521	16653	16937	17055
1060	10.6	16329	16360	16442	16522	16654	16938	17055
1061	10.61	16329	16360	16443	16523	16655	16939	17056
1062	10.62	16330	16361	16443	16523	16656	16939	17056
1063	10.63	16330	16361	16444	16524	16657	16940	17056
1064	10.64	16330	16361	16445	16525	16658	16941	17057
1065	10.65	16331	16362	16445	16526	16659	16942	17058
1066	10.66	16331	16362	16446	16526	16660	16944	17058
1067	10.67	16332	16363	16447	16527	16661	16944	17059
1068	10.68	16332	16363	16447	16528	16661	16944	17059
1069	10.69	16332	16363	16448	16529	16662	16945	17059
1070	10.7	16333	16364	16448	16530	16663	16945	17060
1071	10.71	16333	16364	16449	16530	16664	16946	17060
1072	10.72	16334	16365	16450	16531	16665	16946	17060
1073	10.73	16334	16365	16450	16532	16666	16947	17061
1074	10.74	16334	16366	16451	16533	16667	16948	17062
1075	10.75	16334	16366	16451	16534	16668	16948	17062
1076	10.76	16335	16366	16452	16534	16669	16950	17063
1077	10.77	16335	16367	16452.8	16535	16670	16950	17064
1078	10.78	16335	16367	16453	16536	16671	16951.1	17065
1079	10.79	16336	16368	16454	16537	16672	16953	17065
1080	10.8	16336	16368	16454	16538	16673	16954	17065
1081	10.81	16336	16368	16455	16538	16674	16955	17066
1082	10.82	16337	16369	16456	16539	16675	16956	17068
1083	10.83	16337	16369	16456	16540	16676	16956	17068
1084	10.84	16337	16370	16457	16541	16677	16957	17069
1085	10.85	16338	16370	16457	16542	16677.2	16958	17069
1086	10.86	16338	16370	16458	16542	16679.2	16959	17069
1087	10.87	16338	16371	16459	16543	16680	16960	17070
1088	10.88	16339	16371	16459	16544	16681	16961	17070
1089	10.89	16339	16372	16460	16545	16681.2	16962	17070
1090	10.9	16340	16372	16460	16546	16682.2	16963	17071
1091	10.91	16340	16372	16461	16547	16683.2	16965	17071
1092	10.92	16340	16373	16462	16547	16684	16965	17072
1093	10.93	16341	16373	16462	16548	16685	16966	17072
1094	10.94	16341	16374	16463	16549	16686	16966	17072
1095	10.95	16341	16374	16464	16550	16687	16967	17073
1096	10.96	16342	16374	16464	16551	16689	16967	17074
1097	10.97	16342	16375	16465	16551	16690	16968	17075
1098	10.98	16342	16375	16466	16552	16691	16969	17075
1099	10.99	16342	16375	16466	16553	16692	16970	17075
1100	11	16343	16376	16467	16554	16693	16970	17075
1101	11.01	16343	16376	16468	16555	16693.2	16972	17076
1102	11.02	16344	16376	16468.8	16555	16694.2	16972	17076
1103	11.03	16344	16377	16469	16556	16696	16973	17076.1
1104	11.04	16344	16377	16470	16557	16697	16974	17077
1105	11.05	16344	16378	16471	16558	16698	16976	17077
1106	11.06	16344	16378	16471	16559	16699	16977	17080
1107	11.07	16345	16378	16472	16559	16700	16978	17080
1108	11.08	16345	16379	16473	16560	16701	16979	17081
1109	11.09	16345	16379	16474	16561	16701.2	16980	17082
1110	11.1	16345	16379	16474	16562	16702	16980	17082
1111	11.11	16346	16380	16475	16563	16703	16981	17083
1112	11.12	16346	16380	16476	16563	16704	16982	17083
1113	11.13	16347	16380	16476	16564	16705	16982	17083
1114	11.14	16347	16381	16477	16565	16706	16983	17084
1115	11.15	16347	16381	16477.8	16566	16707	16983	17084
1116	11.16	16348	16381	16478	16567	16707	16984	17085
1117	11.17	16348	16382	16479	16567	16708	16984	17085
1118	11.18	16348	16382	16479	16568	16709	16985	17085
1119	11.19	16348	16383	16480	16569	16710	16986	17086
1120	11.2	16349	16383	16481	16570	16711	16986	17087
1121	11.21	16349	16383	16482	16571	16712	16986	17088
1122	11.22	16350	16384	16482	16571	16713	16988	17089
1123	11.23	16350	16384	16483	16572	16714	16988	17089
1124	11.24	16350	16385	16484	16573	16714	16988	17090
1125	11.25	16350	16385	16485	16574	16715	16989	17090
1126	11.26	16351	16385	16486	16575	16716	16990	17090
1127	11.27	16351	16386	16486	16575	16717	16990	17091
1128	11.28	16351	16386	16487	16576	16718	16991	17092
1129	11.29	16351	16387	16488	16577	16719	16991	17093
1130	11.3	16352	16387	16488	16578	16719.2	16991	17093
1131	11.31	16352	16387	16489	16579	16720	16992	17093
1132	11.32	16352	16388	16490	16579	16721	16992	17094
1133	11.33	16353	16388	16490.8	16580	16722	16993	17094
1134	11.34	16353	16388	16491	16581	16723	16993	17095
1135	11.35	16353	16389	16492	16582	16723.2	16995	17095
1136	11.36	16354	16389	16492.8	16583	16724	16995	17096
1137	11.37	16354	16390	16493	16583	16725	16995	17096
1138	11.38	16354	16390	16493.8	16584	16726.2	16996	17096
1139	11.39	16355	16391	16494	16585	16727.2	16997	17097
1140	11.4	16355	16391	16494	16586	16728	16997	17097
1141	11.41	16355	16391	16495	16587	16729	16998	17097
1142	11.42	16355	16391	16496	16587	16730	16999	17098
1143	11.43	16356	16392	16497	16588	16731	17000	17098
1144	11.44	16356	16392	16497	16589	16732	17001	17099
1145	11.45	16356	16393	16498	16590	16732.2	17002	17099
1146	11.46	16357	16393	16498.8	16591	16733.2	17003	17099
1147	11.47	16357	16393	16499	16592	16734	17003	17100
1148	11.48	16357	16394	16500	16592	16735.2	17004	17100
1149	11.49	16357	16394	16500	16593	16736	17005	17101
1150	11.5	16357	16394	16501	16594	16736.2	17006	17102
1151	11.51	16358	16395	16501	16595	16737	17006	17102
1152	11.52	16358	16395	16502	16596	16738	17007	17104
1153	11.53	16359	16396	16503	16597	16740	17008	17105
1154	11.54	16359	16396	16503	16597	16741	17008	17106
1155	11.55	16359	16396	16504	16598	16742	17009	17106
1156	11.56	16360	16397	16505	16599	16743	17009	17107
1157	11.57	16360	16397	16505	16600	16744	17010	17108
1158	11.58	16360	16398	16506	16601	16745	17011	17109
1159	11.59	16361	16398	16506.8	16601	16746	17012	17110
1160	11.6	16361	16398	16507	16602	16747	17013	17111
1161	11.61	16361	16399	16508	16603	16748	17013	17111
1162	11.62	16361	16399	16509	16604	16749	17014	17112
1163	11.63	16362	16400	16509	16604	16750	17014	17113
1164	11.64	16362	16400	16510	16605	16750	17015	17114
1165	11.65	16362	16400	16510	16606	16751	17015	17114
1166	11.66	16363	16401	16511	16607	16752	17015	17114
1167	11.67	16363	16401	16512	16608	16753	17016	17115
1168	11.68	16363	16401	16512	16608	16754	17017	17115
1169	11.69	16364	16402	16513	16609	16755	17017	17115
1170	11.7	16364	16402	16513	16610	16756	17018	17116
1171	11.71	16364	16403	16514	16611	16757	17019	17116
1172	11.72	16365	16403	16514	16612	16758	17020	17116
1173	11.73	16365	16403	16515	16612	16759	17021	17117
1174	11.74	16365	16404	16516	16613	16760	17022	17117
1175	11.75	16366	16404	16516	16614	16761	17023	17117
1176	11.76	16366	16404	16517	16615	16762	17023	17118
1177	11.77	16366	16405	16517	16615.5	16763	17024	17118
1178	11.78	16367	16405	16518	16616	16764	17024	17119
1179	11.79	16367	16405	16519	16617	16765	17024	17120
1180	11.8	16367	16406	16519	16618	16766	17025	17120
1181	11.81	16367	16406	16520	16619	16766	17026	17121
1182	11.82	16367	16406	16520.8	16619.5	16767	17027	17121
1183	11.83	16368	16407	16521	16620	16768	17028	17122
1184	11.84	16368	16407	16522	16621	16769	17028	17122
1185	11.85	16368	16407	16522	16622	16770	17028.1	17124
1186	11.86	16369	16408	16523	16623	16771	17029	17124
1187	11.87	16369	16408	16523.8	16623	16772	17030	17126
1188	11.88	16369	16408	16524	16624	16773	17031	17127
1189	11.89	16370	16409	16525	16625	16774	17031	17127
1190	11.9	16370	16409	16525	16626	16774	17031	17128
1191	11.91	16370	16409	16526	16627	16775	17031	17129
1192	11.92	16370	16410	16526.8	16627	16776	17031.1	17129
1193	11.93	16371	16410	16527	16628	16777	17032	17130
1194	11.94	16371	16410	16528	16629	16778	17033	17130
1195	11.95	16371	16411	16528	16630	16779	17034	17130
1196	11.96	16372	16411	16529	16631	16780	17034	17131
1197	11.97	16372	16411	16529.8	16631	16781	17035	17132
1198	11.98	16372	16412	16530	16632	16782	17035	17132
1199	11.99	16372	16412	16531	16633	16783	17036	17132
1200	12	16373	16413	16531	16634	16784	17037	17133
1201	12.01	16373	16413	16532	16635	16785	17038	17133
1202	12.02	16373	16414	16533	16635	16786	17039	17133
1203	12.03	16373	16414	16533	16636	16787	17039	17133
1204	12.04	16374	16414	16534	16637	16788	17040	17134
1205	12.05	16374	16415	16534.8	16638	16789	17040	17135
1206	12.06	16374	16415	16535	16639	16790	17040	17136
1207	12.07	16375	16416	16536	16639	16791	17041	17137
1208	12.08	16375	16416	16536	16640	16792	17041	17137
1209	12.09	16375	16416	16537	16641	16792	17042	17137
1210	12.1	16376	16417	16537	16642	16793	17043	17137
1211	12.11	16376	16417	16538	16643	16794	17043	17138
1212	12.12	16376	16417	16539	16644	16795	17043	17138
1213	12.13	16376	16418	16539	16644	16796	17044	17138
1214	12.14	16377	16418	16540	16645	16797.2	17045	17139
1215	12.15	16377	16419	16541	16646	16798.2	17045	17139
1216	12.16	16377	16419	16541	16647	16799	17046	17139
1217	12.17	16378	16419	16542	16647	16800	17046	17140
1218	12.18	16378	16420	16543	16648	16801	17047	17140
1219	12.19	16378	16420	16543	16649	16801.2	17047	17140
1220	12.2	16379	16420	16544	16650	16802	17048	17141
1221	12.21	16379	16421	16545	16651	16803	17048	17141
1222	12.22	16379	16421	16545	16651	16804	17049	17142
1223	12.23	16380	16421	16546	16652	16805	17049	17142
1224	12.24	16380	16421	16547	16653	16806	17050	17142
1225	12.25	16380	16422	16547	16654	16807	17050	17143
1226	12.26	16381	16422	16548	16655	16808	17051	17143
1227	12.27	16381	16422	16548	16655	16808	17052	17143
1228	12.28	16381	16423	16549	16656	16809	17052	17144
1229	12.29	16381	16423	16549	16657	16809.2	17053	17144
1230	12.3	16382	16424	16550	16658	16810.2	17053	17144
1231	12.31	16382	16424	16550	16659	16811.2	17054	17145
1232	12.32	16382	16424	16551	16659	16812.2	17055	17145
1233	12.33	16383	16424	16551	16660	16813	17055	17145
1234	12.34	16383	16425	16552	16661	16814	17056	17146
1235	12.35	16383	16425	16553	16662	16815	17056	17146
1236	12.36	16384	16426	16553	16663	16816	17057	17146
1237	12.37	16384	16426	16554	16663.5	16816.2	17057	17147
1238	12.38	16385	16426	16555	16664	16817.2	17057	17148
1239	12.39	16385	16427	16555	16665	16818	17058	17149
1240	12.4	16385	16427	16556	16666	16819	17059	17149
1241	12.41	16386	16428	16557	16667	16819	17060	17149
1242	12.42	16386	16428	16557	16668	16820	17060	17150
1243	12.43	16386	16428	16558	16668	16820	17061	17150
1244	12.44	16386	16428	16558.8	16669	16821	17063	17150
1245	12.45	16387	16429	16559	16670	16821.2	17063	17150
1246	12.46	16387	16429	16560	16671	16822	17064	17151
1247	12.47	16387	16429	16560	16672	16823	17064	17151
1248	12.48	16387	16430	16561	16672.5	16824	17065	17151
1249	12.49	16388	16430	16562	16673	16825	17066	17153
1250	12.5	16388	16430	16562	16674	16826	17066	17153
1251	12.51	16388	16430	16563	16675	16826	17067	17153
1252	12.52	16388	16431	16563	16676	16827	17067	17154
1253	12.53	16389	16431	16564	16677	16828	17068	17156
1254	12.54	16389	16432	16564.8	16677	16829	17068.1	17157
1255	12.55	16389	16432	16565	16678	16829	17069	17157
1256	12.56	16390	16433	16566	16679	16830	17071	17157
1257	12.57	16390	16433	16566.8	16680	16831	17073	17158
1258	12.58	16390	16433	16567	16681	16832	17073	17158
1259	12.59	16390	16434	16567.8	16681	16832.2	17074	17159
1260	12.6	16391	16434	16568	16682	16833	17074	17160
1261	12.61	16391	16434	16569	16683	16834	17075	17160
1262	12.62	16392	16435	16569.8	16684	16834	17075	17162
1263	12.63	16392	16435	16570	16685	16835	17076	17162
1264	12.64	16392	16436	16571	16685	16836	17076	17162
1265	12.65	16393	16436	16571	16686	16837	17077	17163
1266	12.66	16393	16436	16572	16687	16837.2	17077	17163
1267	12.67	16393	16437	16573	16688	16838.2	17078	17163
1268	12.68	16394	16437	16573	16689	16839	17078	17164
1269	12.69	16394	16438	16574	16689	16840	17078	17164
1270	12.7	16395	16438	16574	16690	16841	17079	17164
1271	12.71	16395	16438	16575	16691	16842	17079	17164
1272	12.72	16395	16439	16575.8	16692	16842.2	17080	17164
1273	12.73	16396	16439	16576	16692	16843	17080	17165
1274	12.74	16396	16440	16577	16693	16844	17081	17165
1275	12.75	16396	16440	16577	16694	16845	17081	17166
1276	12.76	16397	16440	16578	16695	16846	17081	17167
1277	12.77	16397	16441	16579	16695	16846.2	17082	17167
1278	12.78	16397	16441	16580	16696	16847.2	17082	17167
1279	12.79	16397	16442	16580	16697	16848	17083	17168
1280	12.8	16397	16442	16581	16698	16849	17083	17168
1281	12.81	16398	16443	16581	16698	16850	17084	17168
1282	12.82	16398	16443	16582	16699	16851	17084	17168
1283	12.83	16398	16444	16582.8	16700	16852	17085	17169
1284	12.84	16398	16444	16583	16701	16853	17085	17169
1285	12.85	16399	16444	16584	16702	16854	17086	17169
1286	12.86	16399	16445	16585	16702	16855	17086	17170
1287	12.87	16399	16445	16585	16703	16856	17086	17170
1288	12.88	16399	16446	16586	16704	16856	17087	17170
1289	12.89	16400	16446	16587	16705	16857	17087	17171
1290	12.9	16401	16447	16587	16706	16857	17088	17172
1291	12.91	16402	16447	16588	16706	16859	17088	17172
1292	12.92	16402	16448	16588	16707	16859.2	17089	17173
1293	12.93	16402	16448	16589	16708	16860.3	17089	17173
1294	12.94	16403	16449	16589	16709	16861.2	17090	17173
1295	12.95	16403	16449	16590	16710	16862.2	17091	17174
1296	12.96	16403	16449	16591	16710	16864	17092	17174
1297	12.97	16404	16450	16591	16711	16864.2	17092	17174
1298	12.98	16404	16450	16592	16712	16865	17093	17175
1299	12.99	16404	16450	16593	16713	16866	17093	17175
1300	13	16405	16451	16593	16714	16867	17094	17175
1301	13.01	16405	16451	16594	16714	16868	17094	17176
1302	13.02	16405	16452	16595	16715	16868	17094	17176
1303	13.03	16405	16452	16595	16716	16869	17095	17176
1304	13.04	16406	16453	16596	16717	16870	17096	17177
1305	13.05	16406	16453	16596	16718	16870	17097	17178
1306	13.06	16406	16454	16597	16718	16871	17098	17178
1307	13.07	16406	16454	16598	16719	16872	17098	17178
1308	13.08	16407	16455	16598	16720	16873	17099	17178
1309	13.09	16407	16455	16599	16721	16874	17099	17179
1310	13.1	16407	16455	16600	16721	16874	17099	17179
1311	13.11	16408	16456	16600.8	16722	16875	17100	17179
1312	13.12	16408	16456	16601	16723	16875.2	17100	17180
1313	13.13	16408	16456	16602	16724	16876.2	17101	17180
1314	13.14	16409	16457	16602	16725	16877	17101	17180
1315	13.15	16409	16457	16603	16725	16878	17102	17180
1316	13.16	16409	16458	16604	16726	16879	17103	17181
1317	13.17	16410	16458	16604.8	16727	16879.2	17103	17181
1318	13.18	16410	16458	16605	16728	16880	17103	17181
1319	13.19	16410	16459	16606	16729	16881	17104	17182
1320	13.2	16410	16459	16606	16729	16882	17105	17182
1321	13.21	16411	16460	16607	16730	16882	17105	17182
1322	13.22	16411	16460	16608	16731	16883	17106	17183
1323	13.23	16411	16460	16608.8	16732	16884	17107	17183
1324	13.24	16412	16461	16609	16733	16884.2	17107	17184
1325	13.25	16412	16461	16610	16733	16885	17107	17185
1326	13.26	16412	16462	16610.8	16734	16886	17108	17185
1327	13.27	16413	16462	16611	16735	16887	17108	17185
1328	13.28	16413	16462	16612	16736	16887	17109	17185
1329	13.29	16413	16463	16613	16736	16888	17109	17185
1330	13.3	16413	16463	16613	16737	16889	17110	17186
1331	13.31	16414	16464	16614	16738	16889	17110	17186
1332	13.32	16414	16464	16614.8	16739	16890.2	17110	17186
1333	13.33	16414	16464	16615	16740	16891.2	17111	17187
1334	13.34	16415	16465	16616	16740	16892	17111	17187
1335	13.35	16415	16465	16616.8	16741	16893	17112	17187
1336	13.36	16416	16465	16617	16742	16894	17112	17188
1337	13.37	16416	16466	16618	16743	16895	17113	17189
1338	13.38	16417	16466	16619	16744	16896	17113	17190
1339	13.39	16417	16467	16619	16744	16897	17114	17190
1340	13.4	16417	16467	16620	16745	16897	17114	17190
1341	13.41	16418	16467	16621	16746	16898	17114	17191
1342	13.42	16418	16468	16622	16747	16899	17115	17191
1343	13.43	16418	16468	16622	16748	16899	17115	17191
1344	13.44	16419	16469	16622	16749	16900	17116	17191
1345	13.45	16419	16469	16623	16749	16901	17116	17192
1346	13.46	16419	16470	16624	16750	16902	17117	17192
1347	13.47	16420	16470	16624	16751	16902	17117	17192
1348	13.48	16420	16471	16625	16752	16903	17118	17193
1349	13.49	16420	16471	16626	16753	16904	17118	17193
1350	13.5	16421	16471	16626	16753	16904	17119	17194
1351	13.51	16421	16472	16627	16754	16905	17119	17194
1352	13.52	16421	16472	16628	16755	16906	17120	17194
1353	13.53	16422	16473	16628	16756	16906	17120	17195
1354	13.54	16422	16473	16629	16757	16907	17121	17195
1355	13.55	16422	16473	16630	16758	16907.2	17122	17195
1356	13.56	16422	16474	16630	16758	16908	17122	17196
1357	13.57	16423	16474	16631	16759	16909	17123	17196
1358	13.58	16423	16475	16631	16760	16909	17123	17196
1359	13.59	16423	16475	16632	16761	16910	17123	17196
1360	13.6	16424	16476	16632	16762	16911	17124	17196
1361	13.61	16424	16476	16633	16762	16912	17124	17197
1362	13.62	16424	16476	16634	16763	16913	17125	17197
1363	13.63	16425	16477	16635	16764	16913	17125	17197
1364	13.64	16425	16477	16636	16765	16914	17125	17198
1365	13.65	16425	16478	16636	16766	16915	17126	17198
1366	13.66	16425	16478	16637	16766	16916	17126	17198
1367	13.67	16426	16479	16637.8	16767	16916	17127	17199
1368	13.68	16426	16479	16638	16768	16917	17127	17199
1369	13.69	16426	16480	16639	16769	16918	17127	17200
1370	13.7	16427	16480	16639	16769.5	16918.2	17129	17200
1371	13.71	16427	16480	16640	16770	16919	17129	17201
1372	13.72	16427	16480	16640.8	16771	16920	17130	17201
1373	13.73	16428	16481	16641	16772	16921	17130	17201
1374	13.74	16428	16481	16642	16773	16921	17130	17202
1375	13.75	16428	16482	16642.8	16773.5	16922	17131	17202
1376	13.76	16429	16482	16643	16774	16922.2	17131	17202
1377	13.77	16429	16482	16644	16775	16923	17132	17202
1378	13.78	16430	16483	16644.8	16776	16924	17133	17203
1379	13.79	16430	16483	16645	16777	16924.2	17133	17203
1380	13.8	16430	16483	16646	16778	16925	17133	17203
1381	13.81	16431	16484	16647	16778	16926	17134	17204
1382	13.82	16431	16485	16647	16779	16927	17134	17204
1383	13.83	16432	16485	16648	16780	16927.2	17134	17205
1384	13.84	16432	16485	16649	16781	16928	17135	17205
1385	13.85	16432	16486	16649	16782	16929	17135	17205
1386	13.86	16433	16486	16650	16782	16929.2	17136	17206
1387	13.87	16433	16486	16650	16783	16930	17136	17206
1388	13.88	16433	16487	16651	16784	16931	17138	17206
1389	13.89	16434	16487	16652	16785	16932	17138	17207
1390	13.9	16434	16487	16653	16785	16933	17139	17207
1391	13.91	16434	16488	16653	16786	16934	17139	17207
1392	13.92	16435	16488	16654	16787	16934	17139	17208
1393	13.93	16435	16488	16655	16788	16935	17140	17208
1394	13.94	16435	16489	16656	16789	16936	17141	17208
1395	13.95	16436	16489	16656	16790	16937	17141	17209
1396	13.96	16436	16490	16657	16790	16937	17142	17209
1397	13.97	16437	16491	16657	16791	16938	17142	17209
1398	13.98	16437	16491	16658	16792	16939	17142	17209
1399	13.99	16437	16492	16658.8	16793	16939	17143	17210
1400	14	16437	16492	16659	16794	16940	17143	17210
1401	14.01	16438	16492	16660	16794	16941	17143	17210
1402	14.02	16438	16493	16660	16795	16941	17144	17211
1403	14.03	16438	16493	16661	16796	16942	17144	17211
1404	14.04	16439	16493	16661	16797	16943	17144	17211
1405	14.05	16439	16494	16662	16798	16943	17145	17212
1406	14.06	16439	16495	16662	16798	16944	17145	17212
1407	14.07	16440	16495	16663	16799	16944	17146	17212
1408	14.08	16440	16496	16664	16800	16945	17146	17213
1409	14.09	16440	16496	16664	16801	16946	17147	17213
1410	14.1	16441	16496	16665	16802	16946	17147	17213
1411	14.11	16441	16497	16665.8	16803	16947	17148	17214
1412	14.12	16442	16497	16666	16803	16948	17148	17214
1413	14.13	16442	16497	16667	16804	16949	17149	17214
1414	14.14	16442	16498	16667	16805	16949	17149	17215
1415	14.15	16443	16498	16668	16806	16949.2	17149	17215
1416	14.16	16443	16498	16668	16807	16950	17150	17215
1417	14.17	16443	16499	16669	16807	16951	17150	17215
1418	14.18	16444	16499	16670	16808	16952	17150	17216
1419	14.19	16444	16500	16670	16809	16952	17151	17216
1420	14.2	16444	16500	16670	16810	16953	17151	17216
1421	14.21	16445	16500	16671	16811	16954	17152	17217
1422	14.22	16445	16501	16671.8	16811	16954	17152	17217
1423	14.23	16445	16501	16672	16812	16955	17152	17217
1424	14.24	16446	16502	16672.8	16813	16956	17153	17218
1425	14.25	16446	16502	16673	16814	16957	17153	17218
1426	14.26	16446	16503	16674	16815	16957	17154	17218
1427	14.27	16447	16503	16675	16816	16957.2	17154	17219
1428	14.28	16447	16503	16676	16816	16958	17154	17219
1429	14.29	16447	16504	16677	16817	16959	17155	17219
1430	14.3	16447	16504	16677.8	16818	16959	17156	17219
1431	14.31	16448	16504	16678	16819	16960	17156	17220
1432	14.32	16448	16505	16678.8	16820	16961	17157	17220
1433	14.33	16448	16505	16679	16820	16961.2	17157	17221
1434	14.34	16448	16506	16680	16821	16962	17157	17221
1435	14.35	16449	16506	16680	16822	16963	17158	17221
1436	14.36	16449	16506	16681	16823	16964	17158	17222
1437	14.37	16450	16506	16681.8	16824	16964.2	17159	17222
1438	14.38	16450	16507	16683	16824	16965	17159	17222
1439	14.39	16450	16507	16683	16825	16965.2	17159	17223
1440	14.4	16451	16508	16684	16826	16966	17160	17223
1441	14.41	16451	16508	16685	16827	16967	17160	17223
1442	14.42	16452	16508	16685	16828	16967	17161	17224
1443	14.43	16452	16509	16686	16829	16968	17161	17224
1444	14.44	16452	16509	16687	16829	16969	17161	17224
1445	14.45	16453	16510	16687.8	16830	16969	17162	17226
1446	14.46	16453	16510	16688	16831	16970	17162	17226
1447	14.47	16453	16510	16689	16832	16970.2	17163	17226
1448	14.48	16453	16511	16690	16833	16971	17163	17227
1449	14.49	16454	16511	16691	16833	16972	17163	17227
1450	14.5	16454	16512	16692	16834	16973	17164	17228
1451	14.51	16454	16512	16692.8	16835	16973.2	17164	17228
1452	14.52	16455	16513	16693	16836	16974	17165	17228
1453	14.53	16455	16513	16693.8	16837	16975	17165	17229
1454	14.54	16455	16514	16694.8	16837	16975	17166	17229
1455	14.55	16455	16514	16695	16838	16976	17166	17229
1456	14.56	16456	16515	16695.8	16839	16976.2	17167	17230
1457	14.57	16456	16515	16696	16840	16977	17167	17231
1458	14.58	16457	16516	16697	16841	16977.2	17167	17231
1459	14.59	16457	16516	16698	16842	16978	17167	17231
1460	14.6	16458	16516	16698.8	16842	16979	17168	17231
1461	14.61	16458	16517	16699	16843	16980	17168	17232
1462	14.62	16458	16517	16700	16844	16980.2	17169	17232
1463	14.63	16459	16518	16700.8	16845	16981	17169	17232
1464	14.64	16459	16518	16701.8	16846	16982	17169	17232
1465	14.65	16459	16519	16702.8	16846	16983	17170	17233
1466	14.66	16460	16519	16703	16847	16983	17170	17233
1467	14.67	16460	16519	16704	16848	16984	17170	17233
1468	14.68	16460	16520	16704.8	16849	16985	17171	17233
1469	14.69	16461	16520	16705.8	16850	16985	17171	17234
1470	14.7	16461	16521	16706	16850	16986	17172	17234
1471	14.71	16461	16521	16707	16851	16987	17172	17234
1472	14.72	16461	16522	16707	16852	16987.2	17172	17235
1473	14.73	16462	16522	16708	16853	16988	17173	17235
1474	14.74	16462	16523	16709	16854	16989	17173	17235
1475	14.75	16462	16523	16709	16854	16989	17173	17236
1476	14.76	16462	16523	16710	16855	16990	17174	17236
1477	14.77	16462	16524	16710.8	16856	16990.2	17174	17236
1478	14.78	16464	16524	16711	16857	16991	17174	17237
1479	14.79	16464	16525	16712	16858	16992	17175	17237
1480	14.8	16464	16525	16712	16858	16993	17175	17238
1481	14.81	16464	16525	16713	16859	16993	17176	17238
1482	14.82	16465	16526	16714	16860	16994	17176	17238
1483	14.83	16465	16526	16714.8	16861	16995	17176	17239
1484	14.84	16465	16527	16715	16862	16995	17177	17239
1485	14.85	16466	16527	16716	16862	16996	17178	17240
1486	14.86	16466	16527	16717	16863	16997	17178	17240
1487	14.87	16466	16528	16717	16864	16997.2	17178	17240
1488	14.88	16467	16528	16718	16865	16998.2	17178	17241
1489	14.89	16468	16528	16719	16866	16999.2	17179	17241
1490	14.9	16468	16529	16720	16867	17000	17179	17241
1491	14.91	16468	16529	16720	16867	17001	17180	17241
1492	14.92	16468	16529	16721	16868	17001	17180	17242
1493	14.93	16468	16530	16722	16869	17002	17180	17242
1494	14.94	16469	16530	16722.8	16870	17004	17181	17242
1495	14.95	16469	16530	16723.8	16871	17004.2	17181	17242
1496	14.96	16469	16531	16723.8	16871	17005.2	17182	17243
1497	14.97	16469	16531	16725	16872	17005.2	17182	17244
1498	14.98	16470	16532	16725.8	16873	17006	17183	17244
1499	14.99	16471	16532	16726	16874	17007	17183	17244
1500	15	16471	16533	16727	16875	17007.2	17184	17244
1501	15.01	16471	16534	16728	16876	17008.2	17184	17245
1502	15.02	16472	16534	16728	16876	17009	17184	17245
1503	15.03	16472	16534	16729	16877	17009	17185	17245
1504	15.04	16473	16535	16730	16878	17009.2	17185	17245
1505	15.05	16473	16535	16730.8	16879	17010	17186	17246
1506	15.06	16474	16536	16731	16879	17011	17186	17246
1507	15.07	16474	16536	16732	16880	17012	17186	17247
1508	15.08	16474	16536	16733	16881	17012.2	17187	17247
1509	15.09	16475	16537	16734	16882	17013	17187	17247
1510	15.1	16476	16537	16735	16883	17013	17188	17248
1511	15.11	16476	16538	16735	16884	17014	17188	17248
1512	15.12	16476	16538	16736	16884	17014.2	17188	17248
1513	15.13	16476	16538	16737	16885	17016	17189	17249
1514	15.14	16477	16539	16737	16886	17016	17189	17249
1515	15.15	16477	16539	16738	16887	17017	17190	17249
1516	15.16	16477	16540	16739	16888	17017	17190	17249
1517	15.17	16477	16540	16739	16888	17018	17190	17250
1518	15.18	16477	16540	16740	16889	17018.2	17191	17250
1519	15.19	16478	16541	16741	16890	17019	17191	17250
1520	15.2	16478	16541	16741.8	16891	17019.2	17192	17251
1521	15.21	16478	16542	16742.8	16892	17020.2	17192	17251
1522	15.22	16478	16542	16743	16892	17021	17192	17251
1523	15.23	16479	16542	16743.8	16893	17022	17193	17252
1524	15.24	16479	16543	16744	16894	17022	17193	17252
1525	15.25	16479	16543	16745	16895	17023	17194	17252
1526	15.26	16480	16543	16745	16896	17023	17194	17252
1527	15.27	16481	16544	16746	16897	17024	17195	17253
1528	15.28	16481	16544	16746.8	16897	17025	17195	17253
1529	15.29	16481	16545	16747	16898	17025	17195	17253
1530	15.3	16482	16545	16748	16899	17026	17196	17254
1531	15.31	16482	16545	16749	16900	17027	17196	17254
1532	15.32	16482	16546	16749	16901	17027	17197	17254
1533	15.33	16482	16546	16750	16901	17028	17197	17255
1534	15.34	16482	16546	16751	16902	17029	17198	17255
1535	15.35	16483	16547	16751	16903	17029	17198	17255
1536	15.36	16483	16547	16752	16904	17030	17199	17256
1537	15.37	16483	16548	16753	16904	17030	17199	17256
1538	15.38	16484	16548	16753	16905	17031	17199	17256
1539	15.39	16484	16548	16754	16906	17031.2	17200	17257
1540	15.4	16485	16549	16755	16907	17032	17201	17257
1541	15.41	16485	16549	16755	16908	17033	17201	17257
1542	15.42	16485	16549	16756	16909	17033	17202	17257
1543	15.43	16485	16550	16757	16909	17034	17202	17258
1544	15.44	16486	16550	16758	16910	17034	17203	17258
1545	15.45	16486	16551	16758	16911	17035	17203	17258
1546	15.46	16487	16551	16759	16912	17036	17203	17258
1547	15.47	16487	16551	16760	16913	17036	17204	17259
1548	15.48	16488	16552	16760	16913.5	17037	17204	17259
1549	15.49	16488	16553	16761	16914	17038	17204	17259
1550	15.5	16489	16553	16762	16915	17038	17205	17259
1551	15.51	16490	16554	16762	16916	17039	17205	17260
1552	15.52	16490	16554	16763	16917	17039.2	17206	17260
1553	15.53	16490	16554	16764	16918	17040	17206	17260
1554	15.54	16491	16555	16765	16918	17041	17206	17261
1555	15.55	16491	16555	16766	16919	17042	17207	17261
1556	15.56	16492	16556	16766.8	16920	17042	17207	17262
1557	15.57	16493	16556	16767.8	16921	17043	17208	17262
1558	15.58	16493	16556	16769	16922	17044	17208	17262
1559	15.59	16493	16557	16769.8	16923	17045	17209	17262
1560	15.6	16494	16557	16770	16923.5	17045.2	17209	17263
1561	15.61	16494	16558	16771	16924	17046	17210	17263
1562	15.62	16494	16558	16772	16925	17046.2	17210	17264
1563	15.63	16494	16559	16772.8	16926	17047.2	17210	17264
1564	15.64	16495	16559	16774	16927	17048	17211	17265
1565	15.65	16496	16560	16774	16928	17049	17211	17265
1566	15.66	16496	16560	16775	16928	17049	17211	17265
1567	15.67	16496	16560	16776	16929	17050	17212	17265
1568	15.68	16497	16561	16776.8	16930	17050.2	17212	17266
1569	15.69	16497	16561	16777	16931	17051	17212	17266
1570	15.7	16498	16561	16778	16932	17052	17213	17266
1571	15.71	16498	16562	16778	16932	17053	17213	17266
1572	15.72	16499	16563	16779	16933	17053.2	17214	17267
1573	15.73	16499	16563	16780	16934	17054	17214	17267
1574	15.74	16499	16563	16781	16935	17055	17214	17267
1575	15.75	16500	16564	16782	16936	17056	17215	17268
1576	15.76	16500	16564	16782	16936.5	17056	17215	17268
1577	15.77	16501	16564	16783	16937	17057	17216	17268
1578	15.78	16501	16565	16784	16938	17058	17216	17269
1579	15.79	16501	16566	16784.8	16939	17058	17216	17269
1580	15.8	16502	16566	16785.8	16940	17059	17217	17269
1581	15.81	16502	16566	16786	16941	17059.2	17217	17270
1582	15.82	16502	16567	16786	16941	17060	17217	17270
1583	15.83	16503	16568	16787	16942	17061	17218	17270
1584	15.84	16503	16569	16787	16943	17062	17218	17271
1585	15.85	16503	16569	16788	16944	17062	17219	17271
1586	15.86	16504	16569	16789	16945	17063	17219	17272
1587	15.87	16504	16570	16790	16946	17063	17219	17272
1588	15.88	16505	16570	16791	16946	17064	17220	17272
1589	15.89	16506	16571	16791.8	16947	17065	17220	17273
1590	15.9	16506	16571	16793	16948	17065	17220	17273
1591	15.91	16506	16571	16793	16949	17066	17221	17273
1592	15.92	16506	16572	16794	16950	17067	17221	17273
1593	15.93	16507	16572	16795	16950	17067	17221	17274
1594	15.94	16508	16573	16796	16951	17068	17222	17274
1595	15.95	16508	16573	16796.8	16952	17069	17222	17274
1596	15.96	16508	16574	16797.8	16953	17069	17222	17275
1597	15.97	16508	16575	16799	16954	17070	17223	17275
1598	15.98	16509	16575	16799	16955	17071	17223	17276
1599	15.99	16509	16576	16800	16955	17071	17223	17276
1600	16	16509	16576	16801	16956	17072	17224	17276
1601	16.01	16510	16576	16802	16957	17072	17224	17277
1602	16.02	16510	16577	16803	16958	17073	17224	17277
1603	16.03	16510	16578	16804	16958.5	17073.2	17225	17277
1604	16.04	16510	16579	16804.8	16959	17074.2	17225	17277
1605	16.05	16511	16579	16805.8	16960	17075	17225	17278
1606	16.06	16511	16580	16806	16961	17076	17226	17278
1607	16.07	16512	16581	16807	16962	17076.2	17226	17278
1608	16.08	16512	16581	16807.8	16962	17077	17226	17279
1609	16.09	16512	16581	16808	16963	17078	17227	17279
1610	16.1	16513	16582	16809	16964	17079	17227	17280
1611	16.11	16513	16582	16810	16965	17079	17228	17280
1612	16.12	16513	16583	16811	16966	17080	17228	17280
1613	16.13	16513	16583	16812	16966	17080	17228	17281
1614	16.14	16514	16584	16812.8	16967	17081	17229	17281
1615	16.15	16514	16584	16813	16968	17081	17229	17281
1616	16.16	16515	16585	16813.8	16969	17082	17230	17281
1617	16.17	16515	16585	16814	16969	17083	17230	17282
1618	16.18	16515	16585	16815	16970	17083	17230	17282
1619	16.19	16516	16586	16816	16971	17084	17231	17282
1620	16.2	16516	16586	16817	16972	17085	17231	17283
1621	16.21	16516	16587	16818	16973	17085	17231	17283
1622	16.22	16517	16587	16818.8	16973	17086	17232	17283
1623	16.23	16517	16588	16819	16974	17087	17232	17284
1624	16.24	16517	16588	16819.8	16975	17087.2	17232	17284
1625	16.25	16518	16588	16820.8	16976	17088	17233	17284
1626	16.26	16518	16589	16821	16977	17089	17233	17284
1627	16.27	16518	16589	16822	16977	17089.2	17234	17285
1628	16.28	16519	16590	16823	16978	17090	17234	17285
1629	16.29	16519	16590	16824	16979	17090.2	17234	17285
1630	16.3	16520	16591	16824	16980	17091	17235	17286
1631	16.31	16520	16591	16825.8	16981	17092	17235	17286
1632	16.32	16520	16591	16826	16981	17092	17235	17286
1633	16.33	16521	16592	16827	16982	17093	17236	17286
1634	16.34	16521	16592	16828	16983	17093	17236	17286
1635	16.35	16521	16593	16828.8	16984	17094	17236	17287
1636	16.36	16522	16594	16829	16985	17094.2	17237	17287
1637	16.37	16522	16594	16829.8	16985.5	17095	17237	17287
1638	16.38	16522	16595	16830	16986	17096	17237	17288
1639	16.39	16523	16595	16831	16987	17096.2	17238	17288
1640	16.4	16523	16596	16832	16988	17097	17238	17289
1641	16.41	16523	16596	16833	16989	17098	17239	17289
1642	16.42	16524	16596	16834	16990	17098	17239	17289
1643	16.43	16524	16597	16834	16990	17099	17239	17290
1644	16.44	16525	16597	16835	16991	17099	17240	17290
1645	16.45	16525	16597	16836	16992	17100	17240	17291
1646	16.46	16525	16598	16837	16993	17100	17240	17291
1647	16.47	16526	16598	16837.8	16994	17101	17241	17291
1648	16.48	16526	16599	16838	16994	17101.2	17241	17291
1649	16.49	16526	16599	16839	16995	17102	17241	17292
1650	16.5	16527	16600	16840	16996	17103	17242	17292
1651	16.51	16527	16601	16841	16997	17103	17242	17293
1652	16.52	16528	16602	16841.8	16998	17104	17242	17293
1653	16.53	16528	16602	16842	16998	17104	17243	17293
1654	16.54	16528	16603	16843	16999	17105	17243	17293
1655	16.55	16529	16603	16844	17000	17105.2	17243	17293
1656	16.56	16529	16603	16844	17001	17107	17244	17294
1657	16.57	16529	16604	16845	17002	17107	17244	17294
1658	16.58	16530	16604	16846	17002	17107	17244	17294
1659	16.59	16530	16605	16846.8	17003	17108	17245	17295
1660	16.6	16530	16605	16847	17004	17109	17245	17295
1661	16.61	16530	16606	16848	17005	17109	17246	17296
1662	16.62	16531	16606	16848	17005	17110	17246	17296
1663	16.63	16531	16607	16849	17006	17110	17246	17296
1664	16.64	16531	16607	16849.8	17007	17111	17247	17296
1665	16.65	16532	16608	16850	17008	17111.2	17247	17297
1666	16.66	16532	16608	16851	17009	17112	17247	17297
1667	16.67	16532	16608	16852.8	17009	17112	17248	17297
1668	16.68	16533	16609	16853	17010	17113	17248	17297
1669	16.69	16533	16609	16854	17011	17113	17248	17298
1670	16.7	16533	16610	16855	17012	17114	17249	17298
1671	16.71	16533	16610	16855.8	17013	17115	17249	17299
1672	16.72	16534	16611	16856	17013	17115	17250	17299
1673	16.73	16534	16612	16857	17014	17116	17250	17299
1674	16.74	16534	16612	16858	17015	17116.2	17250	17300
1675	16.75	16535	16612	16858.8	17016	17117	17250	17300
1676	16.76	16535	16613	16859	17017	17118	17251	17300
1677	16.77	16536	16613	16860	17018	17118.2	17251	17301
1678	16.78	16536	16614	16861	17018	17119	17252	17301
1679	16.79	16537	16614	16861.8	17019	17119	17252	17301
1680	16.8	16537	16615	16862	17020	17120	17252	17302
1681	16.81	16539	16615	16863	17021	17121	17253	17302
1682	16.82	16540	16616	16863	17022	17121	17253	17303
1683	16.83	16542	16616	16864	17022	17122	17254	17303
1684	16.84	16542.9	16616	16865	17023	17122	17254	17303
1685	16.85	16543	16617	16866	17024	17122.2	17255	17304
1686	16.86	16543	16618	16866	17025	17123	17255	17304
1687	16.87	16543.9	16619	16867	17026	17124	17255	17304
1688	16.88	16544	16620	16868	17026	17124	17256	17305
1689	16.89	16544	16620	16868	17027	17125	17256	17305
1690	16.9	16544.9	16621	16869	17028	17125	17256	17306
1691	16.91	16544.9	16622	16870	17029	17126	17257	17306
1692	16.92	16545	16622	16870	17030	17126.2	17257	17306
1693	16.93	16545.9	16624	16871.8	17030	17127	17258	17306
1694	16.94	16546	16625	16872	17031	17128	17258	17307
1695	16.95	16546	16625	16873	17032	17129	17258	17307
1696	16.96	16547	16626	16874	17033	17129	17259	17308
1697	16.97	16547	16626	16875	17034	17130	17259	17308
1698	16.98	16547	16627	16875	17035	17131	17260	17308
1699	16.99	16548	16628	16876	17035	17131	17260	17309
1700	17	16550	16629	16877	17036	17132	17260	17309
1701	17.01	16550	16629	16878	17037	17132	17261	17310
1702	17.02	16551	16630	16878.8	17038	17133	17261	17310
1703	17.03	16551	16630	16879	17039	17133.2	17261	17310
1704	17.04	16551	16631	16880	17039	17134	17262	17311
1705	17.05	16552	16631	16881	17040	17135	17262	17311
1706	17.06	16552	16632	16882	17041	17136	17262	17311
1707	17.07	16552	16632	16882.8	17042	17137	17263	17311
1708	17.08	16553	16632	16883.8	17043	17138	17263	17312
1709	17.09	16553	16633	16884	17043	17138	17263	17312
1710	17.1	16553	16633	16885	17044	17139	17264	17312
1711	17.11	16553	16634	16885	17045	17140	17264	17313
1712	17.12	16554	16635	16886	17046	17140	17264	17313
1713	17.13	16554	16635	16887	17047	17141	17265	17313
1714	17.14	16555	16636	16887	17047.5	17141	17265	17313
1715	17.15	16555	16636	16888	17048	17142	17265	17314
1716	17.16	16555	16637	16889	17049	17143	17266	17314
1717	17.17	16556	16637	16889	17050	17143	17266	17315
1718	17.18	16556	16638	16890	17051	17144	17266	17315
1719	17.19	16557	16638	16891.8	17052	17145	17267	17315
1720	17.2	16557	16639	16893	17052	17145	17267	17315
1721	17.21	16558	16640	16893.8	17053	17146	17268	17316
1722	17.22	16558	16641	16895	17054	17147	17268	17316
1723	17.23	16558	16642	16896	17055	17148	17268	17316
1724	17.24	16559	16643	16896	17056	17148	17269	17317
1725	17.25	16559	16643	16896.8	17057	17149	17269	17317
1726	17.26	16560	16644	16897	17057	17150	17270	17317
1727	17.27	16560	16645	16898	17058	17150.2	17270	17318
1728	17.28	16561	16645	16899	17059	17151	17271	17318
1729	17.29	16561	16646	16899.8	17060	17152	17271	17319
1730	17.3	16561	16646	16900.8	17061	17153	17272	17319
1731	17.31	16561	16647	16900.8	17061	17153	17272	17320
1732	17.32	16562	16647	16901.8	17062	17154	17272	17320
1733	17.33	16563	16648	16902	17063	17155	17273	17320
1734	17.34	16565	16648	16903	17064	17155	17273	17320
1735	17.35	16566	16649	16904	17065	17156	17274	17321
1736	17.36	16566	16649	16905	17065	17157	17274	17321
1737	17.37	16566	16649	16906	17066	17157	17274	17322
1738	17.38	16567	16650	16906.8	17067	17158	17275	17322
1739	17.39	16567	16650	16907	17068	17158	17276	17322
1740	17.4	16568	16651	16908	17068	17159	17276	17322
1741	17.41	16568	16651	16909	17069	17160	17277	17323
1742	17.42	16569	16652	16910	17070	17161	17277	17323
1743	17.43	16569	16653	16911	17071	17161	17278	17324
1744	17.44	16570	16653	16912	17072	17162	17278	17324
1745	17.45	16570	16654	16913	17072	17162.2	17278	17324
1746	17.46	16571	16654	16914	17073	17163	17279	17325
1747	17.47	16572	16655	16914.8	17074	17164	17279	17325
1748	17.48	16572	16655	16915.8	17075	17164	17280	17325
1749	17.49	16573	16656	16916.8	17076	17165	17280	17326
1750	17.5	16573	16656	16917	17076	17166	17281	17326
1751	17.51	16573	16657	16918	17077	17166	17281	17327
1752	17.52	16574	16657	16919	17078	17167	17282	17327
1753	17.53	16575	16658	16920	17079	17167	17282	17327
1754	17.54	16576	16659	16921	17080	17168	17282	17327
1755	17.55	16576	16659	16922	17080	17168.2	17283	17327
1756	17.56	16576	16660	16923	17081	17169	17283	17328
1757	17.57	16577	16660	16924	17082	17170	17284	17328
1758	17.58	16578	16661	16925	17083	17170	17284	17328
1759	17.59	16578	16662	16926	17084	17171	17284	17328
1760	17.6	16578	16662	16926.8	17084	17172	17285	17328
1761	17.61	16579	16662	16927	17085	17172	17285	17329
1762	17.62	16579	16663	16928	17086	17173	17286	17329
1763	17.63	16579	16664	16929	17087	17174	17286	17330
1764	17.64	16580	16665	16930	17088	17175	17286	17330
1765	17.65	16580	16666	16931	17088	17175.2	17287	17330
1766	17.66	16581	16666	16931.8	17089	17176	17287	17331
1767	17.67	16581	16667	16932	17090	17177	17287	17331
1768	17.68	16582	16667	16933	17091	17177.2	17288	17332
1769	17.69	16583	16669	16934	17091.5	17178	17288	17332
1770	17.7	16583	16669	16935	17092	17179	17289	17332
1771	17.71	16583	16670	16935	17093	17179.2	17289	17332
1772	17.72	16585	16671	16936	17094	17180	17290	17333
1773	17.73	16585	16671	16937	17095	17181	17290	17333
1774	17.74	16586	16671	16937.8	17096	17181.2	17290	17333
1775	17.75	16586	16672	16938.8	17096	17182	17291	17333
1776	17.76	16587	16673	16939	17097	17183	17291	17334
1777	17.77	16588	16674.9	16940	17098	17183	17291	17334
1778	17.78	16588	16675	16941	17099	17184	17291	17334
1779	17.79	16589	16675	16942	17100	17184	17292	17334
1780	17.8	16590	16676	16943	17100	17185	17292	17335
1781	17.81	16590	16676	16944	17101	17186	17293	17335
1782	17.82	16591	16677	16944	17102	17186	17293	17335
1783	17.83	16591	16677	16945	17103	17187	17294	17336
1784	17.84	16591	16678	16946	17104	17187	17294	17336
1785	17.85	16592	16678	16947	17105	17188	17294	17336
1786	17.86	16593	16679	16948	17105	17189	17295	17337
1787	17.87	16594	16679	16948.8	17106	17189	17295	17337
1788	17.88	16594	16680	16949	17107	17190	17296	17337
1789	17.89	16595	16681	16950	17108	17191	17296	17337
1790	17.9	16595	16681	16951	17109	17191	17297	17338
1791	17.91	16595	16682	16952	17110	17192	17297	17338
1792	17.92	16596	16682	16953	17110	17192	17297	17338
1793	17.93	16596	16682	16954	17111	17193	17298	17338
1794	17.94	16596	16683	16955	17112	17194	17298	17339
1795	17.95	16596	16684	16955	17113	17194	17299	17339
1796	17.96	16597	16685	16956	17114	17195	17299	17339
1797	17.97	16597	16686	16957	17114	17196	17300	17340
1798	17.98	16599	16687	16958	17115	17196	17300	17340
1799	17.99	16599	16688	16959	17116	17197	17300	17340
1800	18	16599	16689	16960	17117	17198	17301	17341
1801	18.01	16600	16691	16961	17118	17198	17301	17341
1802	18.02	16600	16692	16962	17118	17199	17302	17341
1803	18.03	16600	16693	16963	17119	17200	17302	17342
1804	18.04	16601	16693	16964	17120	17200	17302	17342
1805	18.05	16601	16694	16965	17121	17201	17303	17342
1806	18.06	16602	16694	16965.8	17122	17202	17303	17343
1807	18.07	16602	16695	16967	17123	17202	17303	17343
1808	18.08	16603	16695	16967.8	17123	17203	17304	17343
1809	18.09	16603	16696	16968	17124	17203	17304	17344
1810	18.1	16604	16696	16969	17125	17204	17304	17344
1811	18.11	16605	16697	16971	17126	17205	17305	17344
1812	18.12	16605	16697	16972	17127	17205	17305	17345
1813	18.13	16606	16698	16972	17127	17206	17305	17345
1814	18.14	16606	16698	16973	17128	17207	17306	17345
1815	18.15	16606	16698	16974	17129	17207.2	17306	17346
1816	18.16	16607	16699	16975	17130	17208	17307	17346
1817	18.17	16607	16699	16976	17131	17209	17307	17346
1818	18.18	16608	16700	16976.8	17132	17210	17308	17347
1819	18.19	16608	16700	16977	17132	17210	17308	17347
1820	18.2	16609	16701	16978.8	17133	17211	17308	17347
1821	18.21	16609	16702	16979.8	17134	17211	17309	17348
1822	18.22	16610	16702	16980	17135	17212	17309	17348
1823	18.23	16610	16703	16981.8	17136	17213	17310	17349
1824	18.24	16611	16704	16982.8	17136	17213	17310	17349
1825	18.25	16611	16704	16983.8	17137	17214	17311	17349
1826	18.26	16611	16706	16984.8	17138	17214	17311	17349
1827	18.27	16612	16706	16985.8	17139	17215	17311	17350
1828	18.28	16612	16707	16986.8	17140	17216	17312	17350
1829	18.29	16613	16707	16987.8	17141	17217	17313	17351
1830	18.3	16614	16708	16988.8	17141	17217.2	17313	17351
1831	18.31	16614	16708	16989.8	17142	17218	17313	17351
1832	18.32	16615	16709	16990.8	17143	17219	17313	17352
1833	18.33	16615	16711	16991	17144	17220	17314	17352
1834	18.34	16616	16712	16992	17145	17220	17314	17352
1835	18.35	16617	16713	16993	17145	17221	17314	17352
1836	18.36	16617	16713	16994	17146	17222	17315	17353
1837	18.37	16617	16713	16994	17147	17222	17315	17353
1838	18.38	16618	16714	16995	17148	17223	17315	17353
1839	18.39	16618	16714	16996	17148	17224	17316	17354
1840	18.4	16619	16716	16997	17149	17225	17316	17354
1841	18.41	16619	16716	16998	17150	17225	17317	17355
1842	18.42	16620	16717	16999	17151	17226	17317	17355
1843	18.43	16621	16718	16999.8	17152	17227	17317	17355
1844	18.44	16621	16719	17000	17152	17227	17318	17356
1845	18.45	16622	16720	17002	17153	17228	17318	17356
1846	18.46	16622	16720	17002.8	17154	17229	17319	17356
1847	18.47	16623	16721	17003	17155	17229	17319	17356
1848	18.48	16624	16721	17004	17156	17230	17320	17356
1849	18.49	16624	16722	17005	17156	17231	17320	17357
1850	18.5	16625	16722	17006	17157	17231	17320	17357
1851	18.51	16626	16724	17007	17158	17232	17321	17357
1852	18.52	16627	16724	17008	17159	17233	17321	17358
1853	18.53	16628	16725	17009	17159	17233	17322	17358
1854	18.54	16628	16726	17010	17160	17234	17322	17358
1855	18.55	16628	16727	17011	17161	17235	17322	17359
1856	18.56	16630	16728	17012	17162	17235	17322	17359
1857	18.57	16630	16730	17013	17163	17236	17323	17359
1858	18.58	16631	16731	17013.8	17163.5	17237	17323	17360
1859	18.59	16632	16732	17014	17164	17238	17324	17360
1860	18.6	16632	16732	17015	17165	17238	17324	17360
1861	18.61	16634	16733	17016	17166	17239	17324	17361
1862	18.62	16634	16734	17017	17167	17240	17325	17361
1863	18.63	16634	16735	17018	17167	17241	17325	17362
1864	18.64	16635	16736	17019	17168	17241	17326	17362
1865	18.65	16636	16737	17019	17169	17242	17326	17363
1866	18.66	16637	16737	17020	17170	17243	17326	17363
1867	18.67	16637	16739	17021	17171	17244	17327	17363
1868	18.68	16638	16740	17021.8	17171.5	17244	17327	17364
1869	18.69	16638	16741	17023	17172	17245	17328	17364
1870	18.7	16639	16742	17024	17173	17246	17328	17365
1871	18.71	16639	16743	17025	17174	17246.2	17329	17365
1872	18.72	16640	16743	17026	17175	17247	17329	17365
1873	18.73	16640	16744	17027	17175	17248	17330	17366
1874	18.74	16640	16745	17028.8	17176	17249	17330	17366
1875	18.75	16641	16746	17030	17177	17249	17331	17366
1876	18.76	16641	16747	17031	17178	17250	17331	17367
1877	18.77	16641	16747	17032	17179	17250	17331	17367
1878	18.78	16642	16748	17033	17179	17251	17332	17367
1879	18.79	16642	16749	17034	17180	17252	17332	17367
1880	18.8	16642	16751	17035	17181	17252.2	17333	17368
1881	18.81	16643	16752	17036	17182	17253	17333	17368
1882	18.82	16643	16753	17036.8	17183	17254	17333	17369
1883	18.83	16645	16755	17037	17183	17254.2	17334	17369
1884	18.84	16647	16756	17038	17184	17255	17334	17370
1885	18.85	16647	16758	17039	17185	17256	17334	17370
1886	18.86	16649	16759	17040	17186	17257	17335	17371
1887	18.87	16650	16760	17041	17187	17257	17335	17371
1888	18.88	16651	16760	17042	17187	17258	17335	17371
1889	18.89	16651	16762	17043	17188	17259	17336	17371
1890	18.9	16652	16762	17044	17189	17259	17336	17371
1891	18.91	16652	16763	17045	17190	17260	17336	17371
1892	18.92	16654	16765	17046	17190	17261	17337	17371
1893	18.93	16655	16765	17047	17191	17262	17337	17372
1894	18.94	16655	16766	17048	17192	17262	17338	17372
1895	18.95	16656	16767	17049	17193	17263	17338	17373
1896	18.96	16656	16767	17050	17194	17264	17338	17373
1897	18.97	16658	16767	17051	17194	17265	17339	17373
1898	18.98	16659	16769	17052	17195	17265	17339	17373
1899	18.99	16660	16769	17053	17196	17266	17340	17374
1900	19	16661	16770	17054.8	17197	17267	17340	17374
1901	19.01	16661	16771	17055.8	17197	17267	17340	17374
1902	19.02	16662	16772	17056	17198	17268	17341	17375
1903	19.03	16663	16773	17057	17199	17269	17341	17375
1904	19.04	16663	16773	17058	17200	17270	17342	17375
1905	19.05	16664	16774	17059	17201	17270	17342	17376
1906	19.06	16664	16775	17060.8	17201.5	17271	17343	17376
1907	19.07	16665	16777	17061	17202	17271	17343	17376
1908	19.08	16665	16777	17063	17203	17272	17343	17376
1909	19.09	16667	16778	17063.8	17204	17273	17344	17377
1910	19.1	16669	16779	17064.8	17205	17274	17344	17377
1911	19.11	16669	16779	17065	17206	17274	17344	17378
1912	19.12	16670	16780	17066	17206	17275	17345	17378
1913	19.13	16671	16781	17067	17207	17276	17345	17379
1914	19.14	16672	16782	17068	17208	17276	17345	17379
1915	19.15	16673	16784	17068.8	17209	17277	17346	17379
1916	19.16	16674	16785	17070	17209	17278	17347	17379
1917	19.17	16674	16787	17070.8	17210	17279	17347	17380
1918	19.18	16675	16788	17072	17211	17279	17347	17380
1919	19.19	16675	16789	17073	17212	17280	17348	17380
1920	19.2	16676	16789	17074	17213	17281	17348	17381
1921	19.21	16677	16790	17075	17213	17281	17349	17381
1922	19.22	16678	16791	17076	17214	17282	17349	17382
1923	19.23	16679	16792	17077	17215	17283	17349	17382
1924	19.24	16680	16792	17078	17216	17284	17350	17382
1925	19.25	16680	16793	17079	17216	17284	17350	17382
1926	19.26	16680	16794	17080	17217	17285	17351	17382
1927	19.27	16681	16795	17080	17218	17286	17351	17383
1928	19.28	16682	16796	17082	17219	17287	17352	17383
1929	19.29	16683	16797	17083	17220	17287	17352	17384
1930	19.3	16683	16798	17084.8	17220	17288	17352	17384
1931	19.31	16684	16798	17085	17221	17289	17353	17384
1932	19.32	16684	16799	17086.8	17222	17289	17354	17384
1933	19.33	16685	16800	17087	17223	17290	17354	17385
1934	19.34	16685	16801	17088	17223	17290.2	17354	17385
1935	19.35	16686	16802	17089	17224	17291	17355	17385
1936	19.36	16686	16803	17090	17225	17292	17355	17386
1937	19.37	16687	16804	17091	17226	17292	17355	17386
1938	19.38	16687	16804	17092	17227	17293	17356	17386
1939	19.39	16688	16805	17093	17227	17294	17356	17386
1940	19.4	16689	16806	17094	17228	17295	17357	17386
1941	19.41	16690	16807	17095	17229	17295	17357	17387
1942	19.42	16691	16808	17096	17230	17296	17358	17387
1943	19.43	16691	16809	17097	17230.5	17297	17358	17388
1944	19.44	16691	16810	17098	17231	17297	17358	17388
1945	19.45	16692	16811	17099	17232	17298	17359	17388
1946	19.46	16692	16812	17100	17233	17298.2	17359	17389
1947	19.47	16692	16813	17101	17234	17299	17360	17389
1948	19.48	16693	16813	17102	17235	17300	17360	17389
1949	19.49	16693	16815	17103	17235	17300	17360	17390
1950	19.5	16694	16816	17104	17236	17301	17361	17390
1951	19.51	16695	16817	17105	17237	17302	17361	17390
1952	19.52	16696	16818	17106	17238	17302	17361	17391
1953	19.53	16697	16819	17107	17238	17303	17362	17391
1954	19.54	16698	16819	17107	17239	17304	17362	17391
1955	19.55	16698	16820	17108	17240	17304	17363	17392
1956	19.56	16699	16821	17109	17241	17305	17363	17392
1957	19.57	16699	16822	17110	17242	17306	17363	17392
1958	19.58	16700	16822	17111	17243	17307	17364	17393
1959	19.59	16700	16824	17112	17243	17307	17364	17393
1960	19.6	16700	16824	17113	17244	17308	17365	17393
1961	19.61	16701	16826	17114	17245	17309	17365	17394
1962	19.62	16701	16826	17115	17246	17309	17366	17394
1963	19.63	16703	16828	17116	17246.5	17310	17366	17395
1964	19.64	16703	16829	17117	17247	17311	17367	17395
1965	19.65	16705	16830	17118	17248	17311	17367	17396
1966	19.66	16707	16831	17119	17249	17312	17367	17396
1967	19.67	16707	16832	17120	17250	17313	17368	17397
1968	19.68	16708	16833	17121	17250	17314	17368	17397
1969	19.69	16709	16835	17123	17251	17314	17369	17397
1970	19.7	16711	16836	17124	17252	17315	17369	17397
1971	19.71	16712	16838	17125	17253	17316	17370	17398
1972	19.72	16714	16839	17126	17254	17316	17370	17398
1973	19.73	16714	16840	17128	17254	17317	17370	17398
1974	19.74	16714	16841	17129	17255	17318	17371	17399
1975	19.75	16715	16845	17130	17256	17318	17371	17399
1976	19.76	16717	16846	17131	17257	17319	17372	17399
1977	19.77	16720	16846	17132	17258	17320	17372	17400
1978	19.78	16721	16847	17133	17258	17320	17372	17400
1979	19.79	16723	16848	17134	17259	17321	17373	17401
1980	19.8	16724	16849	17135.8	17260	17322	17373	17401
1981	19.81	16725	16851	17137	17261	17322	17374	17401
1982	19.82	16726	16853	17137.8	17262	17323	17374	17402
1983	19.83	16728	16855	17139	17262	17324	17375	17402
1984	19.84	16728	16857	17140	17263	17324	17375	17403
1985	19.85	16730	16858	17141	17264	17325	17376	17403
1986	19.86	16731.9	16859	17143	17265	17326	17376	17404
1987	19.87	16734	16860	17144	17266	17326	17377	17404
1988	19.88	16735	16861	17145	17266	17327	17377	17404
1989	19.89	16735	16862	17146	17267	17328	17378	17405
1990	19.9	16736	16863	17147	17268	17329	17378	17405
1991	19.91	16737	16864	17148	17269	17329	17379	17405
1992	19.92	16737	16866	17149	17270	17330	17379	17406
1993	19.93	16738	16866	17150	17271	17331	17380	17406
1994	19.94	16739	16868	17151	17271	17331	17380	17406
1995	19.95	16739	16870	17152	17272	17332	17381	17406
1996	19.96	16741	16872	17153	17273	17333	17381	17407
1997	19.97	16742	16873	17153.8	17274	17333	17382	17407
[truncated: 28,003 more rows]
