# Supplementary material for: Sediment controls dynamic behavior of a Cordilleran Ice Stream at the Last Glacial Maximum
Source: Nat Commun. 2020 Apr 14;11:1826. doi: 10.1038/s41467-020-15579-0 (PMC7156478; doi:10.1038/s41467-020-15579-0)
Supplement: Supplementary file 7 — Supplementary Data 4 [file 41467_2020_15579_MOESM7_ESM.xlsx]

## Sheet: DATA 4 Sedrate - 1000 yr 
sedrate - 1000 yr bins (cm/kyr)									sedrate - 1000 yr bins (m/kyr)
age	Sedrate 2.5%	Sed.rate.5.	Sed.rate.16.	sed.rate.50.	Sed.rate.84.	Sed.rate.95.	Sed.rate.97.5.		age	Sedrate 2.5%	Sed.rate.5.	Sed.rate.16.	sed.rate.50.	Sed.rate.84.	Sed.rate.95.	Sed.rate.97.5.
0	21.0167	43.2086	54.3889	55.8889	57.4118	69.6093	97.3682		0	0.210167	0.432086	0.543889	0.558889	0.574118	0.696093	0.973682
1000	21.0167	43.2086	54.3889	55.8889	57.4118	69.6093	97.3682		1000	0.210167	0.432086	0.543889	0.558889	0.574118	0.696093	0.973682
1000	22.3192	42.9201	54.4323	55.8889	57.3927	61.4382	83.8835		1000	0.223192	0.429201	0.544323	0.558889	0.573927	0.614382	0.838835
2000	22.3192	42.9201	54.4323	55.8889	57.3927	61.4382	83.8835		2000	0.223192	0.429201	0.544323	0.558889	0.573927	0.614382	0.838835
2000	22.1761	39.9439	54.3684	55.8824	57.2941	58.7647	66.8683		2000	0.221761	0.399439	0.543684	0.558824	0.572941	0.587647	0.668683
3000	22.1761	39.9439	54.3684	55.8824	57.2941	58.7647	66.8683		3000	0.221761	0.399439	0.543684	0.558824	0.572941	0.587647	0.668683
3000	21.04	40.158	54.3772	55.8889	57.3333	58.9525	71.5456		3000	0.2104	0.40158	0.543772	0.558889	0.573333	0.589525	0.715456
4000	21.04	40.158	54.3772	55.8889	57.3333	58.9525	71.5456		4000	0.2104	0.40158	0.543772	0.558889	0.573333	0.589525	0.715456
4000	22.4741	44.2675	54.4644	55.9444	57.4281	67.5243	95.0002		4000	0.224741	0.442675	0.544644	0.559444	0.574281	0.675243	0.950002
5000	22.4741	44.2675	54.4644	55.9444	57.4281	67.5243	95.0002		5000	0.224741	0.442675	0.544644	0.559444	0.574281	0.675243	0.950002
5000	28.82	34.1353	45.6512	48.4444	50.3623	65.3507	80.9722		5000	0.2882	0.341353	0.456512	0.484444	0.503623	0.653507	0.809722
6000	28.82	34.1353	45.6512	48.4444	50.3623	65.3507	80.9722		6000	0.2882	0.341353	0.456512	0.484444	0.503623	0.653507	0.809722
6000	14.2075	28.7714	40.5756	42.2083	43.8696	51.752	71.8679		6000	0.142075	0.287714	0.405756	0.422083	0.438696	0.51752	0.718679
7000	14.2075	28.7714	40.5756	42.2083	43.8696	51.752	71.8679		7000	0.142075	0.287714	0.405756	0.422083	0.438696	0.51752	0.718679
7000	14.3427	28.308	40.52	42.1667	43.8228	46.9871	61.3837		7000	0.143427	0.28308	0.4052	0.421667	0.438228	0.469871	0.613837
8000	14.3427	28.308	40.52	42.1667	43.8228	46.9871	61.3837		8000	0.143427	0.28308	0.4052	0.421667	0.438228	0.469871	0.613837
8000	14.6436	28.1111	40.5	42.1667	43.7391	45.6819	53.4182		8000	0.146436	0.281111	0.405	0.421667	0.437391	0.456819	0.534182
9000	14.6436	28.1111	40.5	42.1667	43.7391	45.6819	53.4182		9000	0.146436	0.281111	0.405	0.421667	0.437391	0.456819	0.534182
9000	15.9783	29.1468	40.5114	42.1667	43.7391	45.7782	54.2108		9000	0.159783	0.291468	0.405114	0.421667	0.437391	0.457782	0.542108
10000	15.9783	29.1468	40.5114	42.1667	43.7391	45.7782	54.2108		10000	0.159783	0.291468	0.405114	0.421667	0.437391	0.457782	0.542108
10000	15.9036	30.3318	40.56	42.1902	43.834	49.5251	64.2516		10000	0.159036	0.303318	0.4056	0.421902	0.43834	0.495251	0.642516
11000	15.9036	30.3318	40.56	42.1902	43.834	49.5251	64.2516		11000	0.159036	0.303318	0.4056	0.421902	0.43834	0.495251	0.642516
11000	16.3054	31.9526	40.6228	42.2083	43.8896	54.8341	73.7368		11000	0.163054	0.319526	0.406228	0.422083	0.438896	0.548341	0.737368
12000	16.3054	31.9526	40.6228	42.2083	43.8896	54.8341	73.7368		12000	0.163054	0.319526	0.406228	0.422083	0.438896	0.548341	0.737368
12000	24.4981	27.4439	33.0319	38.6579	41.9167	44.8944	55.8852		12000	0.244981	0.274439	0.330319	0.386579	0.419167	0.448944	0.558852
13000	24.4981	27.4439	33.0319	38.6579	41.9167	44.8944	55.8852		13000	0.244981	0.274439	0.330319	0.386579	0.419167	0.448944	0.558852
13000	24.1853	24.9997	26.8596	29.9607	34.3295	38.2797	41.055		13000	0.241853	0.249997	0.268596	0.299607	0.343295	0.382797	0.41055
14000	24.1853	24.9997	26.8596	29.9607	34.3295	38.2797	41.055		14000	0.241853	0.249997	0.268596	0.299607	0.343295	0.382797	0.41055
14000	19.451	19.8598	20.6135	21.9614	23.4419	24.4634	24.95		14000	0.19451	0.198598	0.206135	0.219614	0.234419	0.244634	0.2495
15000	19.451	19.8598	20.6135	21.9614	23.4419	24.4634	24.95		15000	0.19451	0.198598	0.206135	0.219614	0.234419	0.244634	0.2495
15000	40.7075	42.002	44.0458	46.74	49.8498	52.1013	53.5607		15000	0.407075	0.42002	0.440458	0.4674	0.498498	0.521013	0.535607
16000	40.7075	42.002	44.0458	46.74	49.8498	52.1013	53.5607		16000	0.407075	0.42002	0.440458	0.4674	0.498498	0.521013	0.535607
16000	265.785	423.498	770.667	936.16	1124.24	1347.87	1406.3		16000	2.65785	4.23498	7.70667	9.3616	11.2424	13.4787	14.063
17000	265.785	423.498	770.667	936.16	1124.24	1347.87	1406.3		17000	2.65785	4.23498	7.70667	9.3616	11.2424	13.4787	14.063
17000	788.475	984.975	1545	2247.45	2965	3391	3538.01		17000	7.88475	9.84975	15.45	22.4745	29.65	33.91	35.3801
18000	788.475	984.975	1545	2247.45	2965	3391	3538.01		18000	7.88475	9.84975	15.45	22.4745	29.65	33.91	35.3801
18000	176.079	291.256	676.363	1381.1	2038.36	2600.01	2797.81		18000	1.76079	2.91256	6.76363	13.811	20.3836	26.0001	27.9781
19000	176.079	291.256	676.363	1381.1	2038.36	2600.01	2797.81		19000	1.76079	2.91256	6.76363	13.811	20.3836	26.0001	27.9781
19000	119.186	151.198	180.633	193.217	209	234.905	284.107		19000	1.19186	1.51198	1.80633	1.93217	2.09	2.34905	2.84107
20000	119.186	151.198	180.633	193.217	209	234.905	284.107		20000	1.19186	1.51198	1.80633	1.93217	2.09	2.34905	2.84107
20000	106.831	145.086	163.833	174.167	185	194.4	203.002		20000	1.06831	1.45086	1.63833	1.74167	1.85	1.944	2.03002
21000	106.831	145.086	163.833	174.167	185	194.4	203.002		21000	1.06831	1.45086	1.63833	1.74167	1.85	1.944	2.03002
21000	52.3638	67.745	84.5808	96.6711	107.904	126.73	162.633		21000	0.523638	0.67745	0.845808	0.966711	1.07904	1.2673	1.62633
22000	52.3638	67.745	84.5808	96.6711	107.904	126.73	162.633		22000	0.523638	0.67745	0.845808	0.966711	1.07904	1.2673	1.62633
22000	39.7191	41.2233	44.2724	49.2226	55.1104	60.4716	69.793		22000	0.397191	0.412233	0.442724	0.492226	0.551104	0.604716	0.69793
23000	39.7191	41.2233	44.2724	49.2226	55.1104	60.4716	69.793		23000	0.397191	0.412233	0.442724	0.492226	0.551104	0.604716	0.69793
23000	64.0257	115.326	299.078	663.523	1026.16	1557.91	1817.23		23000	0.640257	1.15326	2.99078	6.63523	10.2616	15.5791	18.1723
24000	64.0257	115.326	299.078	663.523	1026.16	1557.91	1817.23		24000	0.640257	1.15326	2.99078	6.63523	10.2616	15.5791	18.1723
24000	235.236	366.111	735.468	1059	1274.5	1534	1718.17		24000	2.35236	3.66111	7.35468	10.59	12.745	15.34	17.1817
25000	235.236	366.111	735.468	1059	1274.5	1534	1718.17		25000	2.35236	3.66111	7.35468	10.59	12.745	15.34	17.1817
25000	636.994	805.875	1273.42	2043.5	2914.16	3529.5	3774.62		25000	6.36994	8.05875	12.7342	20.435	29.1416	35.295	37.7462
26000	636.994	805.875	1273.42	2043.5	2914.16	3529.5	3774.62		26000	6.36994	8.05875	12.7342	20.435	29.1416	35.295	37.7462
26000	355.106	575.887	1202.85	1973.7	2706.09	3137.01	3266.17		26000	3.55106	5.75887	12.0285	19.737	27.0609	31.3701	32.6617
27000	355.106	575.887	1202.85	1973.7	2706.09	3137.01	3266.17		27000	3.55106	5.75887	12.0285	19.737	27.0609	31.3701	32.6617
27000	94.3634	101.873	135.66	294.617	648.794	1100.21	1436.56		27000	0.943634	1.01873	1.3566	2.94617	6.48794	11.0021	14.3656
28000	94.3634	101.873	135.66	294.617	648.794	1100.21	1436.56		28000	0.943634	1.01873	1.3566	2.94617	6.48794	11.0021	14.3656
28000	90.1682	173.667	504.92	1472.45	2764.86	3905.31	4539.63		28000	0.901682	1.73667	5.0492	14.7245	27.6486	39.0531	45.3963
29000	90.1682	173.667	504.92	1472.45	2764.86	3905.31	4539.63		29000	0.901682	1.73667	5.0492	14.7245	27.6486	39.0531	45.3963
29000	102.105	189.33	499.5	1365.5	2411.86	3384.43	3979.04		29000	1.02105	1.8933	4.995	13.655	24.1186	33.8443	39.7904
30000	102.105	189.33	499.5	1365.5	2411.86	3384.43	3979.04		30000	1.02105	1.8933	4.995	13.655	24.1186	33.8443	39.7904
30000	106.433	194.6	504.431	1352	2340.58	3380.22	3981.04		30000	1.06433	1.946	5.04431	13.52	23.4058	33.8023	39.8104
31000	106.433	194.6	504.431	1352	2340.58	3380.22	3981.04		31000	1.06433	1.946	5.04431	13.52	23.4058	33.8023	39.8104
31000	109.792	203.36	521	1358.5	2372.82	3349	3893.15		31000	1.09792	2.0336	5.21	13.585	23.7282	33.49	38.9315
32000	109.792	203.36	521	1358.5	2372.82	3349	3893.15		32000	1.09792	2.0336	5.21	13.585	23.7282	33.49	38.9315
32000	104.9	189.49	525.733	1433	2681.24	3742.03	4322.57		32000	1.049	1.8949	5.25733	14.33	26.8124	37.4203	43.2257
33000	104.9	189.49	525.733	1433	2681.24	3742.03	4322.57		33000	1.049	1.8949	5.25733	14.33	26.8124	37.4203	43.2257
33000	122.495	210.782	382.667	704.333	1416	2238.53	2737.65		33000	1.22495	2.10782	3.82667	7.04333	14.16	22.3852	27.3765
34000	122.495	210.782	382.667	704.333	1416	2238.53	2737.65		34000	1.22495	2.10782	3.82667	7.04333	14.16	22.3852	27.3765
34000	45.7239	87.9413	253.46	446.083	604.177	844.409	959		34000	0.457239	0.879413	2.5346	4.46083	6.04177	8.44409	9.59
35000	45.7239	87.9413	253.46	446.083	604.177	844.409	959		35000	0.457239	0.879413	2.5346	4.46083	6.04177	8.44409	9.59
35000	48.3493	91.9909	244.426	436	553	723.006	863.513		35000	0.483493	0.919909	2.44426	4.36	5.53	7.23006	8.63513
36000	48.3493	91.9909	244.426	436	553	723.006	863.513		36000	0.483493	0.919909	2.44426	4.36	5.53	7.23006	8.63513
36000	52.0526	89.9321	245.183	445	643	939.013	1109.53		36000	0.520526	0.899321	2.45183	4.45	6.43	9.39013	11.0953
37000	52.0526	89.9321	245.183	445	643	939.013	1109.53		37000	0.520526	0.899321	2.45183	4.45	6.43	9.39013	11.0953
37000	66.8638	111.886	260.555	498.5	1014	1619.02	2100.53		37000	0.668638	1.11886	2.60555	4.985	10.14	16.1902	21.0053
38000	66.8638	111.886	260.555	498.5	1014	1619.02	2100.53		38000	0.668638	1.11886	2.60555	4.985	10.14	16.1902	21.0053
38000	41.4529	73.6836	205.752	687.5	1398	2185.63	2702.57		38000	0.414529	0.736836	2.05752	6.875	13.98	21.8563	27.0257
39000	41.4529	73.6836	205.752	687.5	1398	2185.63	2702.57		39000	0.414529	0.736836	2.05752	6.875	13.98	21.8563	27.0257
39000	34.0601	65.1223	197.568	663	1270.67	1891.1	2248.03		39000	0.340601	0.651223	1.97568	6.63	12.7067	18.911	22.4803
40000	34.0601	65.1223	197.568	663	1270.67	1891.1	2248.03		40000	0.340601	0.651223	1.97568	6.63	12.7067	18.911	22.4803
40000	33.905	66.8567	193.596	648	1210	1796.58	2143		40000	0.33905	0.668567	1.93596	6.48	12.1	17.9657	21.43
41000	33.905	66.8567	193.596	648	1210	1796.58	2143		41000	0.33905	0.668567	1.93596	6.48	12.1	17.9657	21.43
41000	33.4768	64.53	198.6	640.25	1184.58	1781	2205.03		41000	0.334768	0.6453	1.986	6.4025	11.8458	17.81	22.0503
42000	33.4768	64.53	198.6	640.25	1184.58	1781	2205.03		42000	0.334768	0.6453	1.986	6.4025	11.8458	17.81	22.0503
42000	34.3711	65.3077	197.768	641.5	1190	1806	2209.64		42000	0.343711	0.653077	1.97768	6.415	11.9	18.06	22.0964
43000	34.3711	65.3077	197.768	641.5	1190	1806	2209.64		43000	0.343711	0.653077	1.97768	6.415	11.9	18.06	22.0964
43000	34.4317	66.33	203.484	637.625	1211.56	1821.76	2177.57		43000	0.344317	0.6633	2.03484	6.37625	12.1156	18.2176	21.7757
44000	34.4317	66.33	203.484	637.625	1211.56	1821.76	2177.57		44000	0.344317	0.6633	2.03484	6.37625	12.1156	18.2176	21.7757
44000	36.7016	69.0382	204.536	646	1252.55	1892.53	2318.05		44000	0.367016	0.690382	2.04536	6.46	12.5255	18.9253	23.1805
45000	36.7016	69.0382	204.536	646	1252.55	1892.53	2318.05		45000	0.367016	0.690382	2.04536	6.46	12.5255	18.9253	23.1805
45000	30.0907	67.3695	204.312	640	1281	1933.55	2355.55		45000	0.300907	0.673695	2.04312	6.4	12.81	19.3355	23.5555
46000	30.0907	67.3695	204.312	640	1281	1933.55	2355.55		46000	0.300907	0.673695	2.04312	6.4	12.81	19.3355	23.5555
46000	0	0	136.749	520.05	1176	1832.07	2276.01		46000	0	0	1.36749	5.2005	11.76	18.3207	22.7601
47000	0	0	136.749	520.05	1176	1832.07	2276.01		47000	0	0	1.36749	5.2005	11.76	18.3207	22.7601
47000	0	0	0	289.633	889.58	1551.7	1949.69		47000	0	0	0	2.89633	8.8958	15.517	19.4969
48000	0	0	0	289.633	889.58	1551.7	1949.69		48000	0	0	0	2.89633	8.8958	15.517	19.4969
