# Supplementary material for: Sediment controls dynamic behavior of a Cordilleran Ice Stream at the Last Glacial Maximum
Source: Nat Commun. 2020 Apr 14;11:1826. doi: 10.1038/s41467-020-15579-0 (PMC7156478; doi:10.1038/s41467-020-15579-0)
Supplement: Supplementary file 8 — Supplementary Data 5 [file 41467_2020_15579_MOESM8_ESM.xlsx]

## Sheet: DATA 5 - Isotopes
Exp	Site	Hole	Core	Type	Sect	A/W	Top offset (cm)	Bottom offset (cm)	Top depth CSF-A (m)	Bottom depth CSF-A (m)	Top depth CCSF-341-U1421-ABCDEF-20150810 (m)	Bottom depth CCSF-341-U1421-ABCDEF-20150810 (m)	midpt CCSF-341-U1421-ABCDEF-20150810 (m)	Label identifier	Age (yr)	Age (kyr)	Sample Name (lab)	Mass 44 (MV)	Npachy d13C permil,V PDB	Npachy d18O, permil,V PDB	Mass 44 (MV)	Uper d13C permil,V PDB	U per d18O permil,V PDB	Mass 44 (MV)	Epac d13C permil,V PDB	Epac d18O permil,V PDB
341	U1421	A	1	H	1	W	7	9	0.07	0.09	0.111	0.131	0.121	341-U1421A-1H-1-W 7/9-ZELLERS	215	0.215	U1421A 1H-1_8				4813.33	-0.804981	3.26399
341	U1421	A	1	H	1	W	30	34	0.3	0.34	0.341	0.381	0.361	341-U1421A-1H-1-W 30/34-ZELLERS	645	0.645	U1421A 1H-1_32				5514	-1.03	3.22
341	U1421	C	1	H	3	W	3	7	3.03	3.07	3.03	3.07	3.05	341-U1421C-1H-3-W 3/7-ZELLERS	5457	5.457	U1421C 1H-3_5				3133.33	-1.02743	3.03529
341	U1421	C	1	H	4	W	51	53	5.01	5.03	5.01	5.03	5.02	341-U1421C-1H-4-W 51/53-ZELLERS	10126	10.126	U1421C 1H-4_52				3625.83	-0.873768	3.28421
341	U1421	C	1	H	4	W	102	104	5.52	5.54	5.52	5.54	5.53	341-U1421C-1H-4-W 102/104-COWAN	11310	11.31	U1421C 1H-4_103	5622.17	0.249434	2.24394
341	U1421	C	1	H	5	W	52	54	6.52	6.54	6.52	6.54	6.53	341-U1421C-1H-5-W 52/54-ZELLERS	14101	14.101	U1421C 1H-5_52	5508.33	0.214658	2.96546
341	U1421	C	1	H	5	W	52	54	6.52	6.54	6.52	6.54	6.53	341-U1421C-1H-5-W 52/54-ZELLERS	14101	14.101	U1421C 1H-5_52	3509.33	0.387631	1.84852
341	U1421	A	1	H	CC		PAL		6.77	6.82	6.811	6.861	6.836	341-U1421A-1H-CC-PAL	15503	15.503	U1421A 1HCC 12/17	4603	0.02	3.13				1753	-1.11	4.26
341	U1421	C	1	H	5	W	100	102	7	7.02	7	7.02	7.01	341-U1421C-1H-5-W 100/102-COWAN	15772	15.772	U1421C 1H-5_101	5539.83	0.117673	3.50534
341	U1421	A	2	H	CC		PAL		16.5	16.55	16.077	16.127	16.102	341-U1421A-2H-CC-PAL	16964	16.964	U1421A 2HCC 12/17	4159	0.08	3.2
341	U1421	C	3	H	2	W	51	53	20.01	20.03	19.862	19.882	19.872	341-U1421C-3H-2-W 51/53-ZELLERS	17266	17.266	U1421C 3H-2_52	5476.5	0.00066029	3.48045				5562.17	-0.643564	4.43781
341	U1421	C	3	H	2	W	100	102	20.5	20.52	20.352	20.372	20.362	341-U1421C-3H-2-W 100/102-COWAN	17304	17.304	U1421C 3H-2_101	5907.17	0.161239	3.47846
341	U1421	C	3	H	3	W	51	53	21.51	21.53	21.362	21.382	21.372	341-U1421C-3H-3-W 51/53-ZELLERS	17384	17.384	U1421C 3H-3_52	5875.33	0.197111	3.47723
341	U1421	A	3	H	5	W	2	4	22.25	22.27	22.102	22.122	22.182	341-U1421A-3H-5-W 2/4-ZELLERS	17448	17.448	U1421A 3H-5_3	5611	0.151845	3.42368				5543.17	-0.62791	4.60144
341	U1421	C	3	H	4	W	0	2	22.5	22.52	22.352	22.372	22.362	341-U1421C-3H-4-W 0/2-COWAN	17459	17.459	U1421C 3H-4_1	5528.5	0.226253	3.29276
341	U1421	C	3	H	4	W	100	102	23.5	23.52	23.352	23.372	23.362	341-U1421C-3H-4-W 100/102-COWAN	17494	17.494	U1421C 3H-4_101	5497.17	0.0456929	3.33082
341	U1421	C	3	H	5	W	51	53	24.51	24.53	24.362	24.382	24.372	341-U1421C-3H-5-W 51/53-ZELLERS	17527	17.527	U1421C 3H-5_52	4122	-0.0120616	3.28849	5518.17	-1.22244	4.56204	5021.5	-0.916879	4.48087
341	U1421	A	4	H	CC		PAL		27.25	27.3	29.018	29.068	29.043	341-U1421A-4H-CC-PAL	17679	17.679	U1421A 4HCC 0/5	3947	-0.05	3.09
341	U1421	C	4	H	CC	W	0	2	28.6	28.62	28.519	28.539	28.529	341-U1421C-4H-CC-W 0/2-COWAN	17662	17.662	U1421C 4H-CC_1	4317.67	0.264467	2.62929
341	U1421	A	5	H	CC		PAL		35.35	35.4	37.118	37.168	37.143	341-U1421A-5H-CC-PAL	17944	17.944	U1421A 5H-CC_8	4532.83	0.0313203	3.13524
341	U1421	C	6	H	4	W	100	102	37.75	37.77	37.516	37.536	37.526	341-U1421C-6H-4-W 100/102-Cowan	17956	17.956	U1421A 6H-4_101	4359.83	-0.155602	3.41444
341	U1421	A	7	H	2	W	145	150	53.75	53.8	55.518	55.568	55.543	341-U1421A-7H-2-W 145/150-ZELLERS	20491	20.491	U1421A 7H-2_148	5424.17	0.107936	3.29599	5864.33	-0.806442	4.67492	5846.83	-0.658591	4.55387
341	U1421	A	7	H	3	W	4	6	53.84	53.86	55.608	55.628	55.618	341-U1421A-7H-3-W 4/6-ZELLERS	20531	20.531	U1421A 7H-3_5	5835	0.135438	3.44201	5463.33	-0.7698	4.53696
341	U1421	A	7	H	4	W	51	53	55.81	55.83	57.578	57.598	57.588	341-U1421A-7H-4-W 51/53-ZELLERS	22379	22.379	U1421A 7H-4_52	5756.17	0.229253	3.41447	5636.33	-0.845398	4.65975	5916.67	-0.827299	4.57303
341	U1421	A	7	H	CC		PAL		60.46	60.51	62.228	62.278	62.253	341-U1421A-7H-CC-PAL	23802	23.802	U1421A 7HCC 25/30	5709	-0.15	3.19	5376	-0.7	4.53	5467	-0.66	4.28
341	U1421	A	9	H	CC		PAL		70.25	70.3	72.018	72.068	72.043	341-U1421A-9H-CC-PAL	24675	24.675	U1421A 9H-CC_26	5170	0.00348395	3.0698
341	U1421	A	10	H	CC		PAL		70.82	70.87	72.588	72.638	72.613	341-U1421A-10H-CC-PAL	24728	24.728	U1421A 10HCC 8/13	5430	-0.25	3.11				5652	-0.54	4.2
341	U1421	A	12	H	3	W	100	102	79.5	79.52	81.268	81.288	81.278	341-U1421A-12H-3-W 100/102-COWAN	25535	25.535	U1421A 12H-3_101	5650.17	0.174452	3.47563
341	U1421	A	12	H	CC		PAL		80.38	80.43	82.148	82.198	82.173	341-U1421A-12H-CC-PAL	25582	25.582	U1421A 12HCC 15/20	3967	0.04	3.39	5455.17	-0.678786	4.54277	5563	-0.37	4.48
341	U1421	A	14	H	CC		PAL		86.73	86.78	88.498	88.548	88.523	341-U1421A-14H-CC-PAL	25781	25.781	U1421A 14HCC 18/23	5127	-0.43	3.38				5420	-0.5	4.27
341	U1421	A	15	H	CC	W	0	4	87.07	87.11	88.838	88.878	88.858	341-U1421A-15H-CC-W 0/4-COWAN	25791	25.791	U1421A 15H-1_2	4898.17	-0.0981175	3.38143
341	U1421	A	16	H	1	W	0	4	87.3	87.34	89.068	89.108	89.088	341-U1421A-16H-1-W 0/4-COWAN	25797	25.797	U1421A 16H-1_2	5823.83	-0.0914979	3.31725
341	U1421	A	15	H	CC		PAL		87.32	87.37	89.088	89.138	89.113	341-U1421A-15H-CC-PAL	25798	25.798	U1421A 15HCC 25/30	5484	-0.11	3.44				3818	-0.97	4.05
341	U1421	A	16	H	1	W	51	55	87.81	87.85	89.578	89.618	89.598	341-U1421A-16H-1-W 51/55-ZELLERS	25812	25.812	U1421A 16H-1_52	5515.17	0.0969014	3.3419	4782.67	-1.15888	4.29803	5876.17	-0.732239	4.40077
341	U1421	A	16	H	CC		PAL		88.36	88.41	90.128	90.178	90.153	341-U1421A-16H-CC-PAL	25829	25.829	U1421A 16HCC 23/28	4558	-0.1	3.36
341	U1421	A	22	X	1	W	86	88	113.46	113.48	115.228	115.248	115.238	341-U1421A-22X-1-W 86/88-COWAN	26618	26.618	U1421A 22X-1_87	5808.33	0.235778	3.22943	5230.67	-0.977116	4.48171	4071.33	-0.705415	4.31815
341	U1421	A	22	X	2	W	0	2	113.6	113.62	115.368	115.388	115.378	341-U1421A-22X-2-W 0/2-ZELLERS	26628	26.628	U1421A 22X-2_1	5529.83	0.229341	3.44147	5444.33	-0.642526	4.50019	4962.33	-0.923058	3.59732
341	U1421	A	22	X	2	W	5	9	113.65	113.69	115.418	115.458	115.438	341-U1421A-22X-2-W 5/9-ZELLERS	26911	26.911	U1421A 22X-2_7	5598	-0.07	3.38	5646	-0.68	4.52	5648	-0.56	4.38
341	U1421	A	22	X	2	W	9	11	113.69	113.71	115.458	115.478	115.468	341-U1421A-22X-2-W 9/11-COWAN	26991	26.991	U1421A 22X-2_10	4859.5	0.00225524	3.19478	3325.33	-0.958119	3.84623	3404	-0.847209	4.22026
341	U1421	A	22	X	2	W	52	54	114.12	114.14	115.888	115.908	115.898	341-U1421A-22X-2-W 52/54-ZELLERS	27359	27.359	U1421A 22X-2_53	5376	-0.251099	3.21759	3255.33	-0.937675	4.4773	5618.83	-0.617905	4.3151
total samples analyzed						40
The 50% sedimentation rate (Data 4 - sedrates) was used to generate column P (age.50%) generated by the Bchron age model.
