# Supplementary material for: Sediment controls dynamic behavior of a Cordilleran Ice Stream at the Last Glacial Maximum
Source: Nat Commun. 2020 Apr 14;11:1826. doi: 10.1038/s41467-020-15579-0 (PMC7156478; doi:10.1038/s41467-020-15579-0)
Supplement: Supplementary file 9 — Supplementary Data 6 [file 41467_2020_15579_MOESM9_ESM.xlsx]

## Sheet: DATA 6 - Foraminifera
																						Raw counts
Exp	Site	Hole	Core	Type	Sect	A/W	Top offset (cm)	Bottom offset (cm)	Top depth CSF-A (m)	Bottom depth CSF-A (m)	Top depth CCSF-341-U1421-ABCDEF-20150810 (m)	Bottom depth CCSF-341-U1421-ABCDEF-20150810 (m)	midpt CCSF-341-U1421-ABCDEF-20150810 (m)	Label identifier	Age (yr)	Age (kyr)	cm/kyr (age 50%) -binned 1000 yrs	Sample Resolution	Volume (cm3)	# of splits	split factor	Taxa		Adercotryma glomerata	Astrononion gallowayi	Bolivina alata	Bolivina decussata	Bolivina pacifica	Bolivina spissa	Bolivina sp.	Buccella frigida	Buccella tenerrima	Bulimina marginospinata	Bulimina striata	Bulimina subacuminata	Bulimina spp.	Cassidilina reniforme	Cassidulina teretis	Cassidulina tortuosa	Chilostomella sp.	Cibicides spp.	Cyclammina cancellata	Elphidiella hannai	Elphidium bartletti	Elphidium excvatum sensu lato	Elphidium frigidum	Elphidium oregonense	Elphidium spp.	Elphidium subarcticum
341	U1421	C	1	H	1	W	0	2	0	0.02	0	0.02	0.01	341-U1421C-1H-1-W 0/2-COWAN	19	0.019	55.8889	19	20	0	1													2			2								0
341	U1421	A	1	H	1	W	7	9	0.07	0.09	0.111	0.131	0.121	341-U1421A-1H-1-W 7/9-ZELLERS	215	0.215	55.8889	196	30	0	1			3					9					23		1	1			3					0
341	U1421	C	1	H	1	W	100	102	1	1.02	1	1.02	1.01	341-U1421C-1H-1-W 100/102-COWAN	1807	1.807	55.8889	1592	20	0	1							2	7	3							1		2						1
341	U1421	C	1	H	2	W	0	2	1.5	1.52	1.5	1.52	1.51	341-U1421C-1H-2-W 0/2-COWAN	2701	2.701	55.8824	894	20	0	1													2							1				1
341	U1421	C	1	H	2	W	51	53	2.01	2.03	2.01	2.03	2.02	341-U1421C-1H-2-W 51/53-ZELLERS	3595	3.595	55.8889	894	20	0	1								1																0
341	U1421	C	1	H	2	W	102	104	2.52	2.54	2.52	2.54	2.53	341-U1421C-1H-2-W 102/104-COWAN	4525	4.525	55.9444	930	20	0	1													3											0
341	U1421	C	1	H	3	W	7	9	3.07	3.09	3.07	3.09	3.08	341-U1421C-1H-3-W 7/9-COWAN	5529	5.529	48.4444	1004	20	0	1							1	8				1	6					2		1				0
341	U1421	C	1	H	3	W	52	54	3.52	3.54	3.52	3.54	3.53	341-U1421C-1H-3-W 52/54-ZELLERS	6592	6.592	42.2083	1063	20	0	1						5	1	114					1		1					4				0
341	U1421	C	1	H	3	W	100	102	4	4.02	4	4.02	4.01	341-U1421C-1H-3-W 100/102-COWAN	7730	7.73	42.1667	1138	20	0	1					1			4					17						1	2				0
341	U1421	C	1	H	4	W	0	2	4.5	4.52	4.5	4.52	4.51	341-U1421C-1H-4-W 0/2-COWAN	8916	8.916	42.1667	1186	20	2	4								1					40							2				0
341	U1421	C	1	H	4	W	102	104	5.52	5.54	5.52	5.54	5.53	341-U1421C-1H-4-W 102/104-COWAN	11310	11.31	42.2083	2394	20	2	4				1	18		96	165			1							148		4				2
341	U1421	C	1	H	5	W	0	2	6	6.02	6	6.02	6.01	341-U1421C-1H-5-W 0/2-COWAN	12474	12.474	38.6579	1164	20	0	1				1			95	7	1															0
341	U1421	C	1	H	5	W	52	54	6.52	6.54	6.52	6.54	6.53	341-U1421C-1H-5-W 52/54-ZELLERS	14101	14.101	21.9614	1627	20	3	6					3		9	7					1			3								13
341	U1421	A	1	H	CC		12	17	6.77	6.82	6.751	6.801	6.776	341-U1421A-1H-CC-PAL	15195	15.195	21.9614	1094	176	0	1				1	5		5	2		5						6	2		2	1				37			2
341	U1421	A	2	H	1	W	51	53	7.31	7.33	6.887	6.907	6.897	341-U1421A-2H-1-W 51/53-COWAN	15617.5	15.6175	46.74	422.5	20	0	1				1			1											1						142
341	U1421	C	1	H	5	W	100	102	7	7.02	7	7.02	7.01	341-U1421C-1H-5-W 100/102-COWAN	15772	15.772	46.74	154.5	20	1	2							18	12			9		2											32
341	U1421	A	2	H	1	W	100	102	7.8	7.82	7.377	7.397	7.387	341-U1421A-2H-1-W 100/102-COWAN	16252	16.252	936.16	480	20	2	4																2								57
341	U1421	A	2	H	2	W	0	2	8.3	8.32	7.877	7.897	7.887	341-U1421A-2H-2-W 0/2-COWAN	16308	16.308	936.16	56	20	1.5	3								3			2													30
341	U1421	A	2	H	2	W	50	52	8.8	8.82	8.377	8.397	8.387	341-U1421A-2H-2-W 50/52-ZELLERS	16347	16.347	936.16	39	20	2	4							2	2					2			4				1				28
341	U1421	A	2	H	2	W	100	102	9.3	9.32	8.877	8.897	8.887	341-U1421A-2H-2-W 100/102-COWAN	16386	16.386	936.16	39	20	0	1							4	2								2			1	3				8
341	U1421	A	2	H	3	W	0	2	9.8	9.82	9.377	9.397	9.387	341-U1421A-2H-3-W 0/2-COWAN	16426	16.426	936.16	40	20	0	1				1				1								33				1		1		11			1
341	U1421	A	2	H	3	W	102	104	10.82	10.84	10.397	10.417	10.407	341-U1421A-2H-3-W 102/104-COWAN	16506	16.506	936.16	80	20	0	1								1								31	2			1				24			1
341	U1421	A	2	H	4	W	0	2	11.3	11.32	10.877	10.897	10.887	341-U1421A-2H-4-W 0/2-COWAN	16544	16.544	936.16	38	20	0	1											1					58								27			1
341	U1421	A	2	H	5	W	0	2	12.8	12.82	12.377	12.397	12.387	341-U1421A-2H-5-W 0/2-COWAN	16664	16.664	936.16	120	20	0	1																9				1				16
341	U1421	A	2	H	6	W	100	102	15.3	15.32	14.877	14.897	14.887	341-U1421A-2H-6-W 100/102-COWAN	16865	16.865	936.16	201	20	0	1											1					2						1		8			1
341	U1421	A	2	H	7	W	5	7	15.75	15.77	15.327	15.347	15.337	341-U1421A-2H-7-W 5/7-COWAN	16901	16.901	936.16	36	20	0	1											3					9				2				14			1
341	U1421	A	3	H	1	W	0	2	16.3	16.32	15.877	15.897	15.887	341-U1421A-3H-1-W 0/2-COWAN	16946	16.946	936.16	45	20	0	1																3								10
341	U1421	A	2	H	CC		12	17	16.5	16.55	16.252	16.301	16.2765	341-U1421A-2H-CC-PAL	16965	16.965	936.16	19	176	0	1					1		46	42		4	1					37	16		1		1		1	104			2
341	U1421	A	3	H	2	W	0	2	17.8	17.82	17.377	17.397	17.387	341-U1421A-3H-2-W 0/2-COWAN	17067	17.067	2247.45	102	20	0	1											3					6								15
341	U1421	A	3	H	2	W	51	53	18.31	18.33	17.887	17.907	17.897	341-U1421A-3H-2-W 51/53-ZELLERS	17108	17.108	2247.45	41	20	0	1											3					5	3			2		1		17
341	U1421	A	3	H	3	W	0	2	19.3	19.32	18.877	18.897	18.887	341-U1421A-3H-3-W 0/2-COWAN	17187	17.187	2247.45	79	20	0	1											3					5						1		14
341	U1421	C	3	H	2	W	51	53	20.01	20.03	19.862	19.882	19.872	341-U1421C-3H-2-W 51/53-ZELLERS	17266	17.266	2247.45	79	20	0	1							1	4			1					11				1				28			6
341	U1421	C	3	H	2	W	100	102	20.5	20.52	20.352	20.372	20.362	341-U1421C-3H-2-W 100/102-COWAN	17304	17.304	2247.45	38	20	0	1																25				2				103
341	U1421	C	3	H	3	W	0	2	21	21.02	20.852	20.872	20.862	341-U1421C-3H-3-W 0/2-COWAN	17343	17.343	2247.45	39	20	0	1										1	1						1							5			3
341	U1421	C	3	H	3	W	100	102	22	22.02	21.852	21.872	21.862	341-U1421C-3H-3-W 100/102-COWAN	17428	17.428	2247.45	85	20	0	1																7								6
341	U1421	C	3	H	4	W	0	2	22.5	22.52	22.352	22.372	22.362	341-U1421C-3H-4-W 0/2-COWAN	17459	17.459	2247.45	31	20	1	2										1						8	8			2		1	1	15
341	U1421	C	3	H	4	W	100	102	23.5	23.52	23.352	23.372	23.362	341-U1421C-3H-4-W 100/102-COWAN	17494	17.494	2247.45	35	20	1	2										3						2								18
341	U1421	C	3	H	5	W	0	2	24	24.02	23.852	23.872	23.862	341-U1421C-3H-5-W 0/2-COWAN	17511	17.511	2247.45	17	20	0	1										2	1					3	1					1	1	11		1
341	U1421	C	3	H	5	W	100	102	25	25.02	24.852	24.872	24.862	341-U1421C-3H-5-W 100/102-COWAN	17543	17.543	2247.45	32	20	1	2								1			1					1	4						1	37			2
341	U1421	A	3	H	CC		26	31	25.91	25.96	25.487	25.537	25.512	341-U1421A-3H-CC-PAL	17564	17.564	2247.45	21	176	0	1										4	6					42	1			6		3	5	199			5	3
341	U1421	C	3	H	6	W	100	102	26.5	26.52	26.352	26.372	26.362	341-U1421C-3H-6-W 100/102-COWAN	17592	17.592	2247.45	28	20	0	1										4						15	1			1		2		32			3
341	U1421	C	3	H	7	W	51	53	27.51	27.53	27.362	27.382	27.372	341-U1421C-3H-7-W 51/53-ZELLERS	17625	17.625	2247.45	33	20	0	1											1					11				3		1		29
341	U1421	C	4	H	1	W	3	5	27.53	27.55	27.449	27.469	27.459	341-U1421C-4H-1-W 3/5-COWAN	17627	17.627	2247.45	2	20	0	1										1	3					4							1	27
341	U1421	C	4	H	1	W	100	102	28.5	28.52	28.419	28.439	28.429	341-U1421C-4H-1-W 100/102-COWAN	17659	17.659	2247.45	32	20	0	1										10						6				6			1	62				1
341	U1421	C	4	H	CC	W	0	2	28.6	28.62	28.519	28.539	28.529	341-U1421C-4H-CC-W 0/2-COWAN	17662	17.662	2247.45	3	20	0	1										2						6				2				24
341	U1421	C	5	H	1	W	0	2	29	29.02	28.919	28.939	28.929	341-U1421C-5H-1-W 0/2-Cowan	17672	17.672	2247.45	10	20	0	1										1						5	3			1				36	1		1	4
341	U1421	A	4	H	CC		0	5	27.25	27.3	29.018	29.068	29.043	341-U1421A-4H-CC-PAL	17679	17.679	2247.45	7	176	0	1										5	1					32	21			3			1	106			4
341	U1421	C	5	H	2	W	9	11	30.49	30.51	30.256	30.276	30.266	341-U1421C-5H-2-W 9/11-Cowan	17719	17.719	2247.45	40	20	0	1										5						8				14			4	87			1	3
341	U1421	C	5	H	2	W	50	52	30.9	30.92	30.666	30.686	30.676	341-U1421C-5H-2-W 50/52-Cowan	17732	17.732	2247.45	13	20	0	1				2							2					9	2			2				35			4
341	U1421	C	5	H	3	W	146	148	33.23	33.25	32.996	33.016	33.006	341-U1421C-5H-3-W 146/148-Cowan	17809	17.809	2247.45	77	20	0	1										10						7				2		1	2	40
341	U1421	C	6	H	1	W	50	52	34.2	34.22	33.966	33.986	33.976	341-U1421C-6H-1-W 50/52-Cowan	17841	17.841	2247.45	32	20	0	1										3	1					15	1			1		1		45			7	6
341	U1421	A	5	H	CC		5	10	35.35	35.4	37.118	37.168	37.143	341-U1421A-5H-CC-PAL	17944	17.944	2247.45	103	176	0	1							4	1								22	18			7		3	3	300			3	1
341	U1421	C	6	H	CC	W	0	2	37.86	37.88	37.626	37.646	37.636	341-U1421C-6H-CC-W 0/2-Cowan	17959	17.959	1381.1	15	20	0	1										2						8	5			4			1	62
341	U1421	C	6	H	CC	W	32	34	38.18	38.2	37.946	37.966	37.956	341-U1421C-6H-CC-W 32/34-Cowan	17969	17.969	1381.1	10	20	0	1										7	1					7	4						3	61
341	U1421	A	6	H	1	W	0	2	44.8	44.82	46.568	46.588	46.578	341-U1421A-6H-1-W 0/2-COWAN	18235	18.235	1381.1	266	20	0	1											2					7	1			2			12	43			3
341	U1421	A	6	H	1	W	51	53	45.31	45.33	47.078	47.098	47.088	341-U1421A-6H-1-W 51/53-ZELLERS	18252	18.252	1381.1	17	20	0	1										2						6	1						2	50
341	U1421	A	6	H	2	W	100	102	47.3	47.32	49.068	49.088	49.078	341-U1421A-6H-2-W 100/102-COWAN	18319	18.319	1381.1	67	20	0	1										1						12	5	1		1				36			5
341	U1421	A	6	H	3	W	100	102	48.8	48.82	50.568	50.588	50.578	341-U1421A-6H-3-W 100/102-COWAN	18374	18.374	1381.1	55	20	0	1										3						14	9							50		1
341	U1421	A	6	H	4	W	100	102	50.3	50.32	52.068	52.088	52.078	341-U1421A-6H-4-W 100/102-COWAN	18456	18.456	1381.1	82	20	0	1											1					11				1			2	33			2
341	U1421	A	7	H	1	W	0	2	50.8	50.82	52.568	52.588	52.578	341-U1421A-7H-1-W 0/2-COWAN	18919	18.919	193.217	463	20	0	1																								0
341	U1421	A	7	H	1	W	100	102	51.8	51.82	53.568	53.588	53.578	341-U1421A-7H-1-W 100/102-COWAN	19363.5	19.3635	193.217	444.5	20	0	1																								1
341	U1421	A	7	H	2	W	0	2	52.3	52.32	54.068	54.088	54.078	341-U1421A-7H-2-W 0/2-COWAN	19650	19.65	193.217	286.5	20	0	1																8								9			3
341	U1421	A	7	H	2	W	51	53	52.81	52.83	54.578	54.598	54.588	341-U1421A-7H-2-W 51/53-ZELLERS	19942	19.942	174.167	292	20	0	1																2				1				2
341	U1421	A	7	H	2	W	100	102	53.3	53.32	55.068	55.088	55.078	341-U1421A-7H-2-W 100/102-COWAN	20222	20.222	174.167	280	20	1	2										3														1
341	U1421	A	7	H	3	W	2	4	53.82	53.84	55.588	55.608	55.598	341-U1421A-7H-3-W 2/4-ZELLERS	20519	20.519	174.167	297	30	0	1						2										6								12
341	U1421	A	7	H	3	W	51	53	54.31	54.33	56.078	56.098	56.088	341-U1421A-7H-3-W 51/53-ZELLERS	20800	20.8	96.6711	281	20	3	6																								1
341	U1421	A	7	H	3	W	100	102	54.8	54.82	56.568	56.588	56.578	341-U1421A-7H-3-W 100/102-COWAN	21082	21.082	96.6711	282	20	2	4										3					1	15	1					1		1
341	U1421	A	7	H	3	W	147	149	55.27	55.29	57.038	57.058	57.048	341-U1421A-7H-3-W 147/149-COWAN	21350	21.35	96.6711	268	20	1	2																7								14
341	U1421	A	7	H	4	W	0	4	55.3	55.34	57.068	57.108	57.088	341-U1421A-7H-4-W 0/4-ZELLERS	21377	21.377	49.2226	27	20	0	1																12	1		1					13
341	U1421	A	7	H	4	W	51	53	55.81	55.83	57.578	57.598	57.588	341-U1421A-7H-4-W 51/53-ZELLERS	22379	22.379	663.523	1002	20	0	1										1						22	5							43
341	U1421	A	7	H	4	W	100	102	56.3	56.32	58.068	58.088	58.078	341-U1421A-7H-4-W 100/102-COWAN	23372	23.372	663.523	993	20	1	2										2						8								24
341	U1421	A	7	H	5	W	51	55	57.31	57.35	59.078	59.118	59.098	341-U1421A-7H-5-W 51/55-ZELLERS	23514	23.514	663.523	142	20	0	1											1					14				2			1	53			3	1
341	U1421	A	7	H	5	W	100	104	57.8	57.84	59.568	59.608	59.588	341-U1421A-7H-5-W 100/104-COWAN	23563	23.563	663.523	49	20	0	1										4	8					36	3			2			1	63			1
341	U1421	A	7	H	7	W	51	53	60.11	60.13	61.878	61.898	61.888	341-U1421A-7H-7-W 51/53-ZELLERS	23771	23.771	663.523	208	20	0	1				1						1						21						2	2	41
341	U1421	A	7	H	CC	W	0	2	60.21	60.23	61.978	61.998	61.988	341-U1421A-7H-CC-W 0/2-COWAN	23780	23.78	663.523	9	20	0	1										2	1					18			1	1		2	2	35
341	U1421	A	7	H	CC	0	25	30	60.46	60.51	62.228	62.278	62.253	341-U1421A-7H-CC-PAL	23802	23.802	663.523	22	176	0	1										2	1					18			1	1		2	3	46
341	U1421	A	8	H	1	W	51	55	60.81	60.85	62.578	62.618	62.598	341-U1421A-8H-1-W 51/55-ZELLERS	23832	23.832	663.523	30	20	0	1										5						15	5				1	2	2	45			4
341	U1421	A	8	H	2	W	51	55	62.31	62.35	64.078	64.118	64.098	341-U1421A-8H-2-W 51/55-ZELLERS	23963	23.963	1059	131	20	0	1										2						8	3					2		31			1
341	U1421	A	8	H	3	W	51	55	63.81	63.85	65.578	65.618	65.598	341-U1421A-8H-3-W 51/55-ZELLERS	24094.5	24.0945	1059	131.5	20	0	1										6						9	3			1		1		43			11	2
341	U1421	A	8	H	4	W	0	4	64.8	64.84	66.568	66.608	66.588	341-U1421A-8H-4-W 0/4-COWAN	24181	24.181	1059	86.5	20	0	1										2						23	6			1		1	1	90
341	U1421	A	8	H	CC		0	7	65.47	65.54	67.238	67.308	67.273	341-U1421A-8H-CC-PAL	24243	24.243	1059	62	247	0	1										5	6					56	17			5		4	2	167	7		2
341	U1421	A	9	H	1	W	8	10	65.58	65.6	67.348	67.368	67.358	341-U1421A-9H-1-W 8/10-COWAN	24250	24.25	1059	7	20	0	1										6						27	5			1		5		53			2	1
341	U1421	A	9	H	1	W	105	107	66.55	66.57	68.318	68.338	68.328	341-U1421A-9H-1-W 105/107-COWAN	24336	24.336	1059	86	20	0	1				1						4	1					10	4			2		7	6	58			1
341	U1421	A	9	H	3	W	5	9	68.55	68.59	70.318	70.358	70.338	341-U1421A-9H-3-W 5/9-COWAN	24519	24.519	1059	183	20	0	1				2						4	2					31	9			2		2	4	93
341	U1421	A	9	H	CC		23	28	70.25	70.3	72.018	72.068	72.043	341-U1421A-9H-CC-PAL	24675	24.675	1059	156	176	0	1										8	23					123	13			6	1	2	6	224			3	5
341	U1421	A	10	H	1	W	51	53	70.71	70.73	72.478	72.498	72.488	341-U1421A-10H-1-W 51/53-ZELLERS	24716	24.716	1059	41	20	0	1										2						28	6			1				45			3
341	U1421	A	10	H	CC		8	13	70.82	70.87	72.588	72.638	72.613	341-U1421A-10H-CC-PAL	24728	24.728	1059	12	176	0	1										3	8					67	22			5		1	1	146			1	3
341	U1421	A	11	H	3	W	51	53	74.31	74.33	76.078	76.098	76.088	341-U1421A-11H-3-W 51/53-ZELLERS	25045	25.045	2043.5	317	20	0	1				2						3	2					19	3			1		2	7	60				1
341	U1421	A	11	H	CC		21	26	75.69	75.74	77.458	77.508	77.483	341-U1421A-11H-CC-PAL	25172	25.172	2043.5	127	176	0	1										6	6					47	16			4		7	5	126	2	1	16
341	U1421	A	12	H	2	W	51	53	77.51	77.53	79.278	79.298	79.288	341-U1421A-12H-2-W 51/53-ZELLERS	25332	25.332	2043.5	160	20	0	1				1												22	3			5			4	45			2
341	U1421	A	12	H	3	W	0	2	78.5	78.52	80.268	80.288	80.278	341-U1421A-12H-3-W 0/2-COWAN	25424	25.424	2043.5	92	20	0	1					1					3	1					20	3			2	1	2	1	19		1
341	U1421	A	12	H	3	W	100	102	79.5	79.52	81.268	81.288	81.278	341-U1421A-12H-3-W 100/102-COWAN	25535	25.535	2043.5	111	20	0	1											1					4	1		1	1				11
341	U1421	A	13	H	1	W	0	2	80.2	80.22	81.968	81.988	81.978	341-U1421A-13H-1-W 0/2-COWAN	25574	25.574	2043.5	39	20	0	1										1						16						1		20
341	U1421	A	12	H	CC	W	0	2	80.23	80.25	81.998	82.018	82.008	341-U1421A-12H-CC-W 0/2-COWAN	25575	25.575	2043.5	1	20	0	1											2					2							5	6	6
341	U1421	A	13	H	1	W	51	53	80.71	80.73	82.478	82.498	82.488	341-U1421A-13H-1-W 51/53-ZELLERS	25594	25.594	2043.5	19	20	0	1										2						8				4		1		54				1
341	U1421	A	13	H	CC		21	26	83.31	83.36	83.251	83.3	83.2755	341-U1421A-13H-CC-PAL	25611	25.611	2043.5	17	176	0	1																2	3				1	1		44		1	2
341	U1421	A	14	H	3	W	0	4	86	86.04	87.768	87.808	87.788	341-U1421A-14H-3-W 0/4-COWAN	25759	25.759	2043.5	148	20	0	1				1						1						11	2					1	1	20
341	U1421	A	14	H	3	W	50	54	86.5	86.54	88.268	88.308	88.288	341-U1421A-14H-3-W 50/54-ZELLERS	25773	25.773	2043.5	14	20	0	1											1					11	2					1	1	25				1
341	U1421	A	15	H	1	W	0	4	86.7	86.74	88.468	88.508	88.488	341-U1421A-15H-1-W 0/4-COWAN	25779	25.779	2043.5	6	20	0	1										2	1					11	2					2		14			2
341	U1421	A	16	H	1	W	0	4	87.3	87.34	89.068	89.108	89.088	341-U1421A-16H-1-W 0/4-COWAN	25797	25.797	2043.5	18	20	0	1										1						4	10					1		9
341	U1421	A	17	H	1	W	0	4	88.4	88.44	90.168	90.208	90.188	341-U1421A-17H-1-W 0/4-COWAN	25830	25.83	2043.5	33	20	0	1																23	2					2	1	47				1
341	U1421	A	17	H	1	W	51	55	88.91	88.95	90.678	90.718	90.698	341-U1421A-17H-1-W 51/55-ZELLERS	25846	25.846	2043.5	16	20	0	1											1									1			1	66			2	3
341	U1421	A	19	H	1	W	1	4	93.21	93.24	94.978	95.008	94.993	341-U1421A-19H-1-W 1/4-ZELLERS	25977	25.977	1973.7	131	30	0	1										1					1	11	2					1	1	31
341	U1421	A	19	H	1	W	51	55	93.71	93.75	95.478	95.518	95.498	341-U1421A-19H-1-W 51/55-ZELLERS	25992	25.992	1973.7	15	20	0	1										4						18	3			2		3		30
341	U1421	A	19	H	2	W	51	55	95.21	95.25	96.978	97.018	96.998	341-U1421A-19H-2-W 51/55-ZELLERS	26038	26.038	1973.7	46	20	0	1										4	1					20	2			1		3		58			4
341	U1421	A	19	H	cc	W	0	2	96.09	96.11	97.858	97.878	97.868	341-U1421A-19H-cc-W 0/2-COWAN	26064.5	26.0645	1973.7	26.5	21	0	1										2	1					11	2							39			1	1
341	U1421	A	19	H	cc		24	29	96.33	96.38	98.098	98.148	98.123	341-U1421A-19H-cc-PAL	26073	26.073	1973.7	8.5	176	0	1										2	1					12	2			3				38			1	1
341	U1421	A	20	X	1	W	0	2	96.4	96.42	98.168	98.188	98.178	341-U1421A-20X-1-W 0/2-COWAN	26074	26.074	1973.7	1	20	0	1							1	1			2					5	1			1		2	2	27
341	U1421	A	20	X	1	W	49	51	96.89	96.91	98.658	98.678	98.668	341-U1421A-20X-1-W 49/51-ZELLERS	26089	26.089	1973.7	15	20	0	1											1					9	5			3		3	3	58		1
341	U1421	A	20	X	1		52	57	96.92	96.97	98.688	98.738	98.713	341-U1421A-20X-1-52/57 PAL	26090	26.09	1973.7	1	176	0	1										6	3					52	15			2		2	3	148
341	U1421	A	21	X	CC	W	2	4	102.92	102.94	104.688	104.708	104.698	341-U1421A-21X-CC-W 2/4-COWAN	26275	26.275	1973.7	185	20	0	1				1						8	5				1	41	7			5			2	124			6
341	U1421	A	21	X	CC		28	33	103.18	103.23	104.948	104.998	104.973	341-U1421A-21X-CC-PAL	26283	26.283	1973.7	8	21	0	1										10	8					42	4			5			4	119			6	1
341	U1421	A	22	X	1	W	20	25	112.8	112.85	114.568	114.618	114.593	341-U1421A-22X-1-W 20/25-ZELLERS	26587	26.587	1973.7	304	20	0	1																3								7
341	U1421	A	22	X	1	W	51	53	113.11	113.13	114.878	114.898	114.888	341-U1421A-22X-1-W 51/53-ZELLERS	26600	26.6	1973.7	13	20	0	1																7	2			1				24
341	U1421	A	22	X	2	W	5	9	113.65	113.69	115.418	115.458	115.438	341-U1421A-22X-2-W 5/9-ZELLERS	26911	26.911	294.617	311	40	0	1										1						5	3		1					14			1
341	U1421	A	22	X	CC	W	0	2	114.32	114.34	116.088	116.108	116.098	341-U1421A-22X-CC-W 0/2-COWAN	27529	27.529	1472.45	618	20	0	1										4				12		1				1				3			4
total analyzed			116
The 50% sedimentation rate (Data 4 - sedrates) was used to generate column P (age.50%) generated by the Bchron age model.
[truncated: 153 more columns]
