# Supplementary material for: Sediment controls dynamic behavior of a Cordilleran Ice Stream at the Last Glacial Maximum
Source: Nat Commun. 2020 Apr 14;11:1826. doi: 10.1038/s41467-020-15579-0 (PMC7156478; doi:10.1038/s41467-020-15579-0)
Supplement: Supplementary file 10 — Supplementary Data 7 [file 41467_2020_15579_MOESM10_ESM.xlsx]

## Sheet: DATA 7 - Diatoms
Exp	Site	Hole	Core	Type	Sect	A/W	Top offset (cm)	Bottom offset (cm)	Top depth CSF-A (m)	Bottom depth CSF-A (m)	Top depth CCSF-341-U1421-ABCDEF-20150810 (m)	Bottom depth CCSF-341-U1421-ABCDEF-20150810 (m)	midpt CCSF-341-U1421-ABCDEF-20150810 (m)	Diatom Sample	Age (yr)	Age (kyr)	cm/kyr (age 50%) -binned 1000 yrs	Sample Resolution	Length (cm)	Slide #	diatom mass	transect length (mm)	transect width (mm)	Area counted (mm^2)	B (area of beaker (mm^2))	Total diatoms counted	total diatoms/g	Dry bulk density (g/cm^3)	Diatom Accumulation Rate	Quick Centric	Quick Pennate	Quick Chaetoceros (all)		Sea Ice Diatoms (T. antarctica, F. cylindrus, F. reginae-jahniae, F. oceanica, F. cylindriformis, Fo. Arctica)		Relative Percent Abundances:	Chaetoceros morphogenera: Dispinodiscus	Chaetoceros morphogenera: Gemellodiscus	Chaetoceros morphogenera: hyaline variety	Chaetoceros morphogenera: Liradiscus	Chaetoceros morphogenera: Peripteropsis	Chaetoceros morphogenera: Syndendrium	Chaetoceros morphogenera: vallodiscus	Chaetoceros morphogenera: Xanthodiscus	Actinocyclus curvatulus	Actinocyclus ochotensis	Actinoptychus spp.	Asteromphalus spp.	Azpetia tabularis
341	U1421	C	1	H	1	W	0	2	0	0.02	0	0.02	0.01	341-U1421C-1H-1-W 0/2-COWAN	19	0.019	55.8889		2		0.2965	45	0.22	9.9	8171.28	304	846260	0.846	4.00129e+07					0.34965			1.04895	3.84615	3.84615	0.34965	0	0	1.3986	1.04895	0.699301	0	0.34965	0	0
341	U1421	C	1	H	2	W	102	104	2.52	1.02	2.52	2.54	2.53	341-U1421C-1H-2-W 102/104-COWAN	4525	4.525	55.9444	4506	2		0.2979	61.5	0.22	13.53	8171.28	306	620359	0.846	2.9361e+07					0.318471			2.54777	2.54777	3.82166	0	0	0	0.636943	0.955414	0	0	0.318471	0	0.955414
341	U1421	C	1	H	3	W	100	102	4	2.02	4	4.02	4.01	341-U1421C-1H-3-W 100/102-COWAN	7730	7.73	42.1667	3205	2	2	0.2992	35.2	0.22	7.744	8171.28	323	1.13911e+06	1.038	4.98577e+07					0.641026			8.97436	2.24359	6.41026	0	0	0	4.80769	0.641026	0	0	0	0.320513	0.320513
341	U1421	C	1	H	4	W	102	104	5.52	3.02	5.52	5.54	5.53	341-U1421C-1H-4-W 102/104-COWAN	11310	11.31	42.2083	3580	2		0.29955	25.6	0.22	5.632	8171.28	314.5	1.52328e+06	1.038	6.67382e+07					2.54777			18.7898	5.09554	4.4586	0.955414	0	0	3.82166	4.4586	1.59236	0	0.636943	0.636943	0.318471
341	U1421	C	1	H	5	W	52	54	6.52	4.02	6.52	6.54	6.53	341-U1421C-1H-5-W 52/54-ZELLERS	14101	14.101	21.9614	2791	2	2	0.3028	62.5	0.22	13.75	8171.28	319	626069	1.348	1.85341e+07					12.013			8.44156	8.11688	6.49351	4.22078	0.324675	0	8.11688	2.5974	2.27273	0	5.84416	0	0
341	U1421	C	1	H	5	W	64	65	6.64	5.02	6.64	6.65	6.645	341-U1421C-1H-5-A 64/65-CAISSIE	14649	14.649	289.633	548	1		0.461	12.4	0.22	2.728	8171.28	318	2.0662e+06	1.348	8.06697e+08					10.6918			10.0629	4.40252	21.3836	0.943396	0	0.314465	1.25786	2.51572	1.57233	0	2.83019	0	0.314465
341	U1421	C	1	H	5	W	76	77	6.76	6.02	6.76	6.77	6.765	341-U1421C-1H-5-A 76/77-CAISSIE	15195	15.195	21.9614	546	1		0.411	12.4	0.22	2.728	8171.28	300	2.18638e+06	1.348	6.47253e+07					11.6667			11.3333	2.66667	19	2.33333	0	2	14	2.33333	0.666667	0	0	0	0.666667
341	U1421	C	1	H	5	W	88	89	6.88	7.02	6.88	6.89	6.885	341-U1421C-1H-5-A 88/89-CAISSIE	15605	15.605	46.74	410	1		0.703	17.7	0.22	3.894	8171.28	318	949218	1.348	5.9806e+07					7.54717			18.5535	5.03145	16.6667	1.88679	0	2.83019	1.88679	1.25786	0	0.314465	0.628931	0	0.628931
341	U1421	C	1	H	5	W	100	102	7	8.02	7	7.02	7.01	341-U1421C-1H-5-W 100/102-COWAN	15772	15.772	46.74	167	2		0.6183	14.4	0.22	3.168	8171.28	312	1.30155e+06	1.348	8.20047e+07					10.5769			10.2564	5.12821	9.61538	1.28205	0	2.5641	4.16667	2.24359	0.320513	0	2.24359	0	0
341	U1421	A	2	H	2	W	50	52	8.8	9.02	8.377	8.397	8.387	341-U1421A-2H-2-W 50/52-ZELLERS	16347	16.347	936.16	575	2		0.702	16	0.22	3.52	8171.28	308	1.0185e+06	1.348	1.28529e+09					21.4286			4.54545	9.09091	7.79221	1.2987	0	0	2.92208	2.27273	0.324675	0	3.24675	0	1.2987
341	U1421	A	2	H	4	W	0	2	11.3	10.02	10.877	10.897	10.887	341-U1421A-2H-4-W 0/2-COWAN	16544	16.544	936.16	197	2		0.614	64.2	0.22	14.124	8171.28	55	51823.5	1.583	7.67994e+07	17	16	22
341	U1421	A	2	H	4	W	54	56	11.84	11.02	11.417	11.437	11.427	341-U1421A-2H-4-W 54/56-ZELLERS	16587	16.587	936.16	43	2		0.6561	122.5	0.22	26.95	8171.28	302	139562	1.583	2.06823e+08					10.2649			1.65563	3.97351	21.5232	1.3245	0	0	4.30464	2.98013	0.662252	0	0.662252	0	0.993377
341	U1421	A	2	H	5	W	54	56	13.34	12.02	12.917	12.937	12.927	341-U1421A-2H-5-W 54/56-ZELLERS	16707	16.707	936.16	120	2		0.6246	65	0.22	14.3	8171.28	23	21041.7	1.583	3.11825e+07	11	6	6
341	U1421	A	2	H	6	W	0	2	14.3	13.02	13.877	13.897	13.887	341-U1421A-2H-6-W 0/2-COWAN	16784	16.784	936.16	77	2		0.7258	61.7	0.22	13.574	8171.28	6	4976.42	1.691	7.8779e+06	4	1	1
341	U1421	A	2	H	7	W	5	7	15.75	14.02	15.327	15.347	15.337	341-U1421A-2H-7-W 5/7-COWAN	16901	16.901	936.16	117	2	b	0.381	70.3	0.22	15.466	8171.28	1	1386.72	1.691	2.19524e+06	0	0	1
341	U1421	A	3	H	1	W	102	104	17.32	15.02	16.897	16.917	16.907	341-U1421A-3H-1-W 102/104-COWAN	17028	17.028	2247.45	127	2		0.638	62.2	0.22	13.684	8171.28	3	2807.87	1.68118	1.06092e+07	2	0	1
341	U1421	A	3	H	2	W	51	53	18.31	16.02	17.887	17.907	17.897	341-U1421A-3H-2-W 51/53-ZELLERS	17108	17.108	2247.45	80	2		0.7436	38.1	0.22	8.382	8171.28	309	405099	1.68118	1.53062e+09					6.79612			14.8867	5.82524	32.3625	0.323625	0	0.323625	1.61812	2.26537	0.323625	0	0.323625	0	0
341	U1421	A	3	H	2	W	100	102	18.8	17.02	18.377	18.397	18.387	341-U1421A-3H-2-W 100/102-COWAN	17148	17.148	2247.45	40	2	b	0.314	65.8	0.22	14.476	8171.28	1	1797.68	1.68118	6.79231e+06	0	0	1
341	U1421	C	3	H	2	W	100	102	20.5	18.02	20.352	20.372	20.362	341-U1421C-3H-2-W 100/102-COWAN	17304	17.304	2247.45	156	2	1	0.2969	188	0.22	41.36	8171.28	331	220256	1.681	8.32119e+08					26.8882			3.32326	4.53172	6.34441	0	0	0.60423	6.64653	3.32326	0	0	0.302115	0	0.302115
341	U1421	C	3	H	3	W	0	2	21	19.02	20.852	20.872	20.862	341-U1421C-3H-3-W 0/2-COWAN	17343	17.343	2247.45	39	2		0.304	137.3	0.22	30.206	8171.28	309	274968	1.445	8.92976e+08					22.0065			3.8835	3.55987	5.50162	0.970874	0	0.647249	3.55987	1.2945	3.23625	0	0.970874	0.323625	0.323625
341	U1421	C	3	H	3	W	100	102	22	20.02	21.852	21.872	21.862	341-U1421C-3H-3-W 100/102-COWAN	17428	17.428	2247.45	85	2	2	0.3034	187.8	0.22	41.316	8171.28	241	157099	1.445	5.10189e+08	108	70	63		11.6883			4.87013	4.22078	4.22078	0	0	0.649351	6.49351	5.19481	0.649351	0	0.324675	0	1.2987
341	U1421	C	3	H	4	W	0	2	22.5	21.02	22.352	22.372	22.362	341-U1421C-3H-4-W 0/2-COWAN	17459	17.459	2247.45	31	2		0.677	211.1	0.22	46.442	8171.28	300	77967.2	1.445	2.53204e+08	7	8	4		6			15.3333	1.66667	3.33333	3.33333	0	0.333333	6.33333	5	1	0.333333	0.666667	0	0
341	U1421	C	3	H	4	W	51	53	23.01	22.02	22.862	22.882	22.872	341-U1421C-3H-4-W 51/53-ZELLERS	17478	17.478	2247.45	19	2	A	0.315	164.6	0.22	36.212	8171.28	297	212757	1.445	6.90942e+08					8.75421			4.0404	4.7138	3.367	0	0	3.367	4.7138	2.3569	0.673401	0	2.6936	0	0
341	U1421	C	3	H	5	W	0	2	24	23.02	23.852	23.872	23.862	341-U1421C-3H-5-W 0/2-COWAN	17511	17.511	2247.45	33	2		0.3029	71.6	0.22	15.752	8171.28	11	18838.6	1.692	7.16372e+07	3	1	7
341	U1421	C	3	H	6	W	51	53	26.01	24.02	25.862	25.882	25.872	341-U1421C-3H-6-W 51/53-ZELLERS	17575	17.575	2247.45	64	2		0.298	71.6	0.22	15.752	8171.28	4	6963.03	1.692	2.64782e+07	1	2	1
341	U1421	C	4	H	1	W	100	102	28.5	25.02	29.018	29.068	29.043	341-U1421C-4H-1-W 100/102-COWAN	17679	17.679	2247.45	104	2		0.303	71.3	0.22	15.686	8171.28	14	24069.3	1.739	9.40704e+07	2	4	8
341	U1421	C	5	H	3	W	100	102	32.77	26.02	32.536	32.556	32.546	341-U1421C-5H-3-W 100/102-Cowan	17794	17.794	2247.45	115	2	b	0.363	62.9	0.22	13.838	8171.28	6	9760.26	1.739	3.81462e+07	4	0	2
341	U1421	C	6	H	3	W	0	2	35.65	27.02	35.416	35.436	35.426	341-U1421C-6H-3-W 0/2-Cowan	17888	17.888	2247.45	94	2		0.7166	62.9	0.22	13.838	8171.28	0	0	2.01226	0	0	0	0
341	U1421	C	6	H	CC	W	32	34	38.18	28.02	37.946	37.966	37.956	341-U1421C-6H-CC-W 32/34-Cowan	17969	17.969	1381.1	81	2	b	0.311	69.5	0.22	15.29	8171.28	2	3436.78	1.739	8.25424e+06	0	2	0
341	U1421	A	6	H	1	W	0	2	44.8	29.02	46.568	46.588	46.578	341-U1421A-6H-1-W 0/2-COWAN	18235	18.235	1381.1	266	2	b	0.329	70.5	0.22	15.51	8171.28	1	1601.34	2.012	4.44975e+06	0	2	0
341	U1421	A	6	H	3	W	5	7	47.85	30.02	49.618	49.638	49.628	341-U1421A-6H-3-W 5/7-COWAN	18339	18.339	1381.1	104	2		0.693	63.6	0.22	13.992	8171.28	0	0	2.012	0	0	1	0
341	U1421	A	6	H	4	W	100	102	50.3	31.02	52.068	52.088	52.078	341-U1421C-6H-4-W 100/102-Cowan	18456	18.456	1381.1	117	2		0.6226	52.3	0.22	11.506	8171.28	7	7984.63	1.92503	2.12285e+07	3	1	3
341	U1421	A	7	H	1	W	0	2	50.8	32.02	52.568	52.588	52.578	341-U1421A-7H-1-W 0/2-COWAN	18919	18.919	193.217	463	2	1	0.2978	128.9	0.22	28.358	8171.28	308	298017	1.925	1.10845e+08					13.3117			11.6883	3.8961	8.44156	4.54545	0	1.94805	2.27273	2.92208	1.2987	0	0.649351	0	0
341	U1421	A	7	H	1	W	51	53	51.31	33.02	53.078	53.098	53.088	341-U1421A-7H-1-W 51/53-ZELLERS	19149	19.149	289.633	230	2	a	0.435	19.1	0.22	4.202	8171.28	257	1.14889e+06	1.925	6.40556e+08					1.16732			0	1.16732	2.33463	0	0	0	0.77821	0.389105	0.77821	0	7.7821	0	0.77821
341	U1421	A	7	H	1	W	100	102	51.8	34.02	53.568	53.588	53.578	341-U1421A-7H-1-W 100/102-COWAN	19363.5	19.3635	193.217	214.5	2	b	0.354	35.9	0.22	7.898	8171.28	328	958614	1.925	3.56549e+08					1.82927			2.7439	1.82927	3.04878	1.52439	0	3.35366	11.2805	2.43902	0.304878	0	3.04878	0	0.304878
341	U1421	A	7	H	2	W	35	36	52.65	35.02	54.418	54.468	54.443	341-U1421A-7H-2-W 35/36-CAISSIE	19862	19.862	174.167	498.5	1		0.702	20.4	0.22	4.488	8171.28	304	788449	1.51713	2.08335e+08					7.23684			2.96053	2.96053	13.1579	0.657895	0	0.328947	6.57895	6.90789	1.64474	0.328947	4.60526	0	1.64474
341	U1421	A	7	H	2	W	100	102	53.3	36.02	55.068	55.088	55.078	341-U1421A-7H-2-W 100/102-COWAN	20222	20.222	174.167	360	2	b	0.337	118.1	0.22	25.982	8171.28	308	287434	1.925	9.63683e+07					3.57143			2.5974	0.324675	2.5974	0.649351	0	0.649351	3.57143	2.5974	0.649351	0	8.76623	0	1.2987
341	U1421	A	7	H	3	W	51	53	54.31	37.02	56.078	56.098	56.088	341-U1421A-7H-3-W 51/53-ZELLERS	20800	20.8	96.6711	578	2		0.718	128.4	0.22	28.248	8171.28	304	122476	1.517	1.79611e+07					3.94737			6.25	4.93421	6.57895	8.22368	0	0	7.89474	2.63158	2.96053	0.328947	0.657895	0	0
341	U1421	A	7	H	3	W	100	102	54.8	38.02	56.568	56.588	56.578	341-U1421A-7H-3-W 100/102-COWAN	21082	21.082	96.6711	282	2		0.691	118.3	0.22	26.026	8171.28	327	148577	1.517	2.17889e+07					6.11621			0	2.44648	5.8104	2.75229	0	0	7.33945	2.44648	2.44648	0.30581	1.22324	0.30581	3.0581
341	U1421	A	7	H	3	W	147	149	55.27	39.02	57.038	57.058	57.048	341-U1421A-7H-3-W 147/149-COWAN	21350	21.35	96.6711	268	2	1	0.2973	94.6	0.22	20.812	8171.28	346	456938	1.517	6.701e+07					2.02312			4.04624	3.46821	7.22543	6.06936	0	0	5.49133	2.60116	0.289017	0	0.289017	0	0
341	U1421	A	7	H	4	W	27	28	55.57	40.02	57.338	57.348	57.343	341-U1421A-7H-4-W 27/28-CAISSIE	21890	21.89	663.523	540	1		0.672	22.8	0.22	5.016	8171.28	320	775735	1.50625	7.75293e+08					12.1875			9.0625	5.3125	21.25	1.5625	0	0	6.875	0.625	1.25	0	0.3125	0	0
341	U1421	A	7	H	4	W	51	53	55.81	41.02	57.578	57.598	57.588	341-U1421A-7H-4-W 51/53-ZELLERS	22379	22.379	663.523	489	2		0.343	41.1	0.22	9.042	8171.28	314	827297	1.506	8.26689e+08					9.87261			2.2293	5.73248	7.64331	0.955414	0	0	3.82166	2.86624	0	0	0	0.318471	0
341	U1421	A	7	H	4	W	75	76	56.05	42.02	57.818	57.828	57.823	341-U1421A-7H-4-W 75/76-CAISSIE	22864	22.864	289.633	485	1		0.612	27.9	0.22	6.138	8171.28	307	667806	1.50625	2.91337e+08					20.5212			4.23453	2.9316	15.3094	0.977199	0	0.325733	2.60586	1.62866	1.9544	0	0	0	0
341	U1421	A	7	H	4	W	100	102	56.3	43.02	58.068	58.088	58.078	341-U1421A-7H-4-W 100/102-COWAN	23372	23.372	663.523	508	2		0.729	89.6	0.22	19.712	8171.28	339	192767	1.506	1.92625e+08					10.9145			3.83481	6.48968	5.01475	5.60472	0	0	9.43953	2.0649	0.294985	0.294985	0.294985	0	0
341	U1421	A	8	H	1	W	0	4	60.3	44.02	62.068	62.108	62.088	341-U1421A-8H-1-W 0/4-COWAN	23788.5	23.7885	663.523	416.5	4		0.632	64.7	0.22	14.234	8171.28	1	908.335	1.868	1.12585e+06	1	0	0
341	U1421	A	9	H	1	W	8	10	65.58	45.02	67.348	67.368	67.358	341-U1421A-9H-1-W 8/10-COWAN	24250	24.25	1059	461.5	2		0.625	63	0.22	13.86	8171.28	1	943.294	1.938	1.93596e+06	1	0	0
341	U1421	A	9	H	3	W	55	59	69.05	46.02	70.818	70.858	70.838	341-U1421A-9H-3-W 55/59-ZELLERS	24566	24.566	1059	316	4		0.6153	64	0.22	14.08	8171.28	1	943.193	1.93313	1.93089e+06	0	1	0
341	U1421	A	10	H	1	W	5	7	70.25	47.02	72.018	72.068	72.043	341-U1421A-10H-1-W 5/7-COWAN	24675	24.675	1059	109	2		0.664	64.6	0.22	14.212	8171.28	3	2597.7	1.933	5.3176e+06	1	1	1
341	U1421	A	11	H	1	W	51	55	71.31	48.02	73.078	73.118	73.098	341-U1421A-11H-1-W 51/55-ZELLERS	24772	24.772	1059	97	4		0.6021	59	0.22	12.98	8171.28	2	2091.11	1.91692	4.24499e+06	1	0	1
341	U1421	A	11	H	1	W	146	150	72.26	49.02	74.028	74.068	74.048	341-U1421A-11H-1-W 146/150-COWAN	24860	24.86	1059	88	4		0.6474	61.4	0.22	13.508	8171.28	1	934.386	1.91692	1.89682e+06	0	0	1
341	U1421	A	11	H	2	W	100	104	73.3	50.02	75.068	75.108	75.088	341-U1421A-11H-2-W 100/104-COWAN	24954.5	24.9545	2043.5	94.5	4		0.649	65	0.22	14.3	8171.28	0	0	1.91692	0	0	0	0
341	U1421	A	11	H	3	W	51	53	74.31	51.02	76.078	76.098	76.088	341-U1421A-11H-3-W 51/53-ZELLERS	25045	25.045	2043.5	90.5	2		0.6339	64.9	0.22	14.278	8171.28	0	0	1.94167	0	0	0	0
341	U1421	A	12	H	1	W	51	53	76.01	52.02	77.778	77.798	77.788	341-U1421A-12H-1-W 51/53-ZELLERS	25199	25.199	2043.5	154	2		0.623	64	0.22	14.08	8171.28	1	931.536	2.00211	3.81121e+06	1	0	0
341	U1421	A	12	H	2	W	51	53	77.51	53.02	79.278	79.298	79.288	341-U1421A-12H-2-W 51/53-ZELLERS	25332	25.332	2043.5	133	2		0.614	61.2	0.22	13.464	8171.28	1	988.434	2.002	4.04377e+06	0	0	1
341	U1421	A	12	H	3	W	0	2	78.5	54.02	80.268	80.288	80.278	341-U1421A-12H-3-W 0/2-COWAN	25424	25.424	2043.5	92	2		0.6689	64.3	0.22	14.146	8171.28	8	6908.53	1.81691	2.56504e+07	4	2	2
341	U1421	A	12	H	3	W	100	102	79.5	55.02	81.268	81.288	81.278	341-U1421A-12H-3-W 100/102-COWAN	25535	25.535	2043.5	111	2		0.66	435.3	0.22	95.766	8171.28	303	39172.2	1.817	1.45448e+08					6.60066			3.30033	1.65017	11.2211	1.9802	0	0.330033	6.60066	3.9604	0	0	0.660066	0	0.660066
341	U1421	A	13	H	2	W	100	102	82.7	56.02	84.468	84.488	84.478	341-U1421A-13H-2-W 100/102-COWAN	25659	25.659	2043.5	124	2		0.653	61.8	0.22	13.596	8171.28	3	2761.13	1.927	1.08729e+07	3	0	0
341	U1421	A	16	H	1	W	0	4	87.3	57.02	89.068	89.108	89.088	341-U1421A-16H-1-W 0/4-COWAN	25797	25.797	2043.5	138	4		0.654	20.2	0.22	4.444	8171.28	16	44984	1.606	1.47631e+08	6	4	6
341	U1421	A	17	H	2	W	51	55	90.41	58.02	92.178	92.218	92.198	341-U1421A-17H-2-W 51/55-ZELLERS	25891	25.891	2043.5	94	4		0.6201	59	0.22	12.98	8171.28	1	1015.21	1.86689	3.873e+06	0	0	1
341	U1421	A	19	H	1	W	4	8	93.24	59.02	95.008	95.048	95.028	341-U1421A-19H-1-W 4/8-COWAN	25978	25.978	1973.7	87	4		0.646	64.4	0.22	14.168	8171.28	0	0	2.044	0	0	0	0
341	U1421	A	20	X	1	W	49	51	96.89	60.02	98.658	98.678	98.668	341-U1421A-20X-1-W 49/51-ZELLERS	26089	26.089	1973.7	111	2		0.629	58.6	0.22	12.892	8171.28	3	3023.02	2.007	1.19748e+07	2	0	1
341	U1421	A	21	X	CC	W	2	4	102.92	61.02	104.688	104.708	104.698	341-U1421A-21X-CC-W 2/4-COWAN	26275	26.275	1973.7	186	2		0.611	60.7	0.22	13.354	8171.28	1	1001.47	2.031	4.01447e+06	1	0	0
341	U1421	A	22	X	1	W	51	53	113.11	62.02	114.878	114.898	114.888	341-U1421A-22X-1-W 51/53-ZELLERS	26600	26.6	1973.7	325	2		0.693	70.5	0.22	15.51	8171.28	4	3040.92	1.851	1.11094e+07	1	1	2
341	U1421	A	22	X	1	W	86	88	113.46	63.02	115.228	115.248	115.238	341-U1421A-22X-1-W 86/88-COWAN	26618	26.618	1973.7	18	2		0.72	68.9	0.22	15.158	8171.28	5	3743.57	1.851	1.36764e+07	1	1	3
341	U1421	A	22	X	2	W	9	11	113.69	64.02	115.458	115.478	115.468	341-U1421A-22X-2-W 9/11-COWAN	26991	26.991	1472.45	373	2	2	0.3028	67.3	0.22	14.806	8171.28	8	14581	1.558	3.34499e+07	6	1	0
341	U1421	A	22	X	CC	W	0	2	114.32	65.02	116.088	116.108	116.098	341-U1421A-22X-CC-W 0/2-COWAN	27529	27.529	1472.45	538	2		0.702	71.2	0.22	15.664	8171.28	8	5944.84	1.558	1.36379e+07	14	6	6
Total samples analyzed						66
The 50% sedimentation rate (Data 4 - sedrates) was used to generate column P (age.50%) generated by the Bchron age model.
[truncated: 71 more columns]
