# Supplementary material for: Sediment controls dynamic behavior of a Cordilleran Ice Stream at the Last Glacial Maximum
Source: Nat Commun. 2020 Apr 14;11:1826. doi: 10.1038/s41467-020-15579-0 (PMC7156478; doi:10.1038/s41467-020-15579-0)
Supplement: Supplementary file 11 — Supplementary Data 8 [file 41467_2020_15579_MOESM11_ESM.xlsx]

## Sheet: DATA 8 - Geochemistry
Exp	Site	Hole	Core	Type	Sect	A/W	Top offset (cm)	Bottom offset (cm)	Top depth CSF-A (m)	Bottom depth CSF-A (m)	Top depth CCSF-341-U1421-ABCDEF-20150810 (m)	Bottom depth CCSF-341-U1421-ABCDEF-20150810 (m)	midpt CCSF-341-U1421-ABCDEF-20150810 (m)	Label identifier	Age (yr)	Age (kyr)	TOC (%)	CaCO3 (wt. %)	Corg/Ntot	Dinosterol (µg/g)	Dinosterol (µg/g OC)	Brassicasterol (µg/g)	Brassicasterol (µg/g OC)	Campesterol (µg/g)	Campesterol (µg/g OC)	Desmosterol (µg/g)	Desmosterol (µg/g OC)
341	U1421	C	1	H	1	W	10	12	0.1	0.12	0.1	0.12	0.11	341-U1421C-1H-1-W 10/12-MULL	198	0.198	0.584518	5.15533	11.0557	0.060122	10.2858	0.11	18.767	0.03	5.13035	0.64	109.22
341	U1421	C	1	H	1	W	73	75	0.7	0.72	0.7	0.72	0.71	341-U1421C-1H-1-W 73/75-MULL	1270	1.27	0.482319	4.97119	6.41981
341	U1421	C	1	H	1	W	130	132	1.3	1.32	1.3	1.32	1.31	341-U1421C-1H-1-W 130/132-MULL	2343	2.343	0.617891	3.12003	13.0811
341	U1421	C	1	H	2	W	60	62	2.1	2.12	2.1	2.12	2.11	341-U1421C-1H-2-W 60/62-MULL	3774	3.774	0.499711	4.65215	8.36223	0.0467115	9.34771	0.0809	16.1917	0.0212	4.24955	0.73	145.63
341	U1421	C	1	H	2	W	120	122	2.7	2.72	2.7	2.72	2.71	341-U1421C-1H-2-W 120/122-MULL	4846	4.846	0.565648	4.11302	8.80104
341	U1421	C	1	H	3	W	30	32	3.3	3.32	3.3	3.32	3.31	341-U1421C-1H-3-W 30/32-MULL	6048	6.048	0.562263	4.153	8.47627
341	U1421	C	1	H	3	W	90	92	3.9	3.92	3.9	3.92	3.91	341-U1421C-1H-3-W 90/92-MULL	7493	7.493	0.571508	4.93582	7.63366
341	U1421	C	1	H	3	W	145	147	4.45	4.47	4.45	4.47	4.46	341-U1421C-1H-3-W 145/147-MULL	8797	8.797	0.637494	4.03477	9.45482	0.0362507	5.68644	0.0696	10.9238	0.0214	3.35546	0.78	121.83
341	U1421	C	1	H	4	W	60	62	5.1	5.12	5.1	5.12	5.11	341-U1421C-1H-4-W 60/62-MULL	10316	10.316	0.7902	0.7902	9.6135
341	U1421	C	1	H	4	W	120	122	5.7	5.72	5.7	5.72	5.71	341-U1421C-1H-4-W 120/122-MULL	11759	11.759	0.5773	10.3698	5.87456
341	U1421	C	1	H	5	W	30	32	6.3	6.32	6.3	6.32	6.31	341-U1421C-1H-5-W 30/32-MULL	13313	13.313	0.34467	6.74409	6.574
341	U1421	C	1	H	5	W	48	50	6.48	6.5	6.48	6.5	6.49	341-U1421C-1H-5-W 48/50-MUELLER	13964	13.964	0.41476	5.44939	7.91902	0.0160794	3.87681
341	U1421	C	1	H	5	W	70	72	6.7	6.72	6.7	6.72	6.71	341-U1421C-1H-5-W 73/75-MULL	14967	14.967	0.381926	5.32507	7.73742	0.0193341	5.06226
341	U1421	C	1	H	5	W	90	92	6.9	6.92	6.9	6.92	6.91	341-U1421C-1H-5-W 90/92-MULL	15643	15.643	0.321631	6.43163	6.96074	0.0204554	6.3599	0.0227	7.05413	0.00641	1.99424	0.51	159.23
341	U1421	A	2	H	2	W	8	10	8.38	8.4	7.957	7.977	7.967	341-U1421A-2H-2-W 8/10-MULL	16314	16.314	0.280817	5.10118	6.69993
341	U1421	A	2	H	2	W	42	44	8.72	8.74	8.297	8.317	8.307	341-U1421A-2H-2-W 42/44-MULL	16341	16.341	0.384917	5.55226	8.3182
341	U1421	A	2	H	2	W	102	104	9.32	9.34	8.897	8.917	8.907	341-U1421A-2H-2-W 102/104-MULL	16388	16.388	0.482511	4.58848	10.678
341	U1421	A	2	H	3	W	12	14	9.92	9.94	9.497	9.517	9.507	341-U1421A-2H-3-W 12/14-MULL	16435	16.435	0.429882	5.41059	9.75353	0.0239175	5.56372	0.0526	12.2346	0.0136	3.15287	1.12	259.42
341	U1421	A	2	H	3	W	112	114	10.92	10.94	10.497	10.517	10.507	341-U1421A-2H-3-W 112/114-MULL	16514	16.514	0.397486	5.14377	8.85548	0.0267712	6.73514	0.0639	16.0684	0.0197	4.94587	1.49	375.56
341	U1421	A	2	H	4	W	62	64	11.92	11.94	11.497	11.517	11.507	341-U1421A-2H-4-W 62/64-MULL	16594	16.594	0.449834	4.06367	10.446	0.0422907	9.4014	0.109	24.3281	0.0319	7.08922	2.33	517.64
341	U1421	A	2	H	5	W	32	34	13.12	13.14	12.697	12.717	12.707	341-U1421A-2H-5-W 32/34-MULL	16690	16.69	0.363368	4.76226	8.51577	0.0445415	12.258	0.0849	23.3545	0.023	6.33178	1.79	494.63
341	U1421	A	2	H	5	W	73	75	13.52	13.54	13.097	13.117	13.107	341-U1421A-2H-5-W 73/75-MULL	16721	16.721	0.528314	3.33544	12.7501
341	U1421	A	2	H	5	W	112	114	13.92	13.94	13.497	13.517	13.507	341-U1421A-2H-5-W 112/114-MULL	16753	16.753	0.529151	3.76086	11.9782
341	U1421	A	2	H	6	W	22	24	14.52	14.54	14.097	14.117	14.107	341-U1421A-2H-6-W 22/24-MULL	16802	16.802	0.547143	3.6947	11.495	0.0195792	3.57843	0.117	21.3603	0.034	6.21369	1.98	361.87
341	U1421	A	2	H	7	W	10	12	15.78	15.8	15.357	15.377	15.367	341-U1421A-2H-7-W 10/12-MULL	16904	16.904	0.522891	3.74452	11.8061	0.0313954	6.00418	0.184	35.1256	0.0508	9.70843	4.31	827.12
341	U1421	A	3	H	1	W	63	65	16.93	16.95	16.507	16.527	16.517	341-U1421A-3H-1-W 63/65-MULL	16997	16.997	0.509178	3.63901	11.9682	0.0305202	5.99402	0.181	35.6235	0.0487	9.56108	3.59	705.91
341	U1421	A	3	H	2	W	33	35	18.13	18.15	17.707	17.727	17.717	341-U1421A-3H-2-W 33/35-MULL	17093	17.093	0.514212	4.0974	11.4117	0.0131206	2.55159	0.11	21.4751	0.0293	5.69219	1.88	365.08
341	U1421	A	3	H	3	W	22	24	19.52	19.54	19.097	19.117	19.107	341-U1421A-3H-3-W 22/24-MULL	17205	17.205	0.483353	3.89707	11.174	0.022509	4.65685	0.167	34.4546	0.0453	9.38101	3.73	770.08
341	U1421	C	3	H	2	W	15	17	19.72	19.74	19.297	19.317	19.307	341-U1421A-3H-3-W 43/45-MULL	17220	17.22	0.486979	4.47707	10.3195
341	U1421	C	3	H	2	W	55	57	20.05	20.07	19.902	19.922	19.912	341-U1421C-3H-2-W 55/57-MULL	17269	17.269	0.317235	4.83926	7.1363
341	U1421	C	3	H	2	W	95	97	20.45	20.47	20.302	20.322	20.312	341-U1421C-3H-2-W 95/97-MULL	17301	17.301	0.294197	4.90024	7.13281
341	U1421	C	3	H	3	W	5	7	21.05	21.07	20.902	20.922	20.912	341-U1421C-3H-3-W 5/7-MULL	17347	17.347	0.296501	5.01214	6.99132	0.0320359	10.8047	0.0577	19.47	0.0151	5.07751	0.65	218.25
341	U1421	C	3	H	3	W	105	107	22.05	22.07	21.902	21.922	21.912	341-U1421C-3H-3-W 105/107-MULL	17436	17.436	0.309932	5.41763	6.55401	0.0347933	11.2261	0.0743	23.9697	0.0177	5.70078	0.66	212.25
341	U1421	C	3	H	4	W	95	97	23.45	23.47	23.302	23.322	23.312	341-U1421C-3H-4-W 95/97-MULL	17492	17.492	0.401349	4.73627	8.23798	0.0394565	9.83097	0.115	28.5421	0.025	6.23949	1.41	352.48
341	U1421	C	3	H	4	W	133	135	23.85	23.87	23.702	23.722	23.712	341-U1421C-3H-4-W 133/135-MULL	17506	17.506	0.536124	4.48389	12.069
341	U1421	C	3	H	5	W	5	7	24.05	24.07	23.902	23.922	23.912	341-U1421C-3H-5-W 5/7-MULL	17512	17.512	0.608167	4.00719	12.947
341	U1421	C	3	H	5	W	45	47	24.45	24.47	24.302	24.322	24.312	341-U1421C-3H-5-W 45/47-MULL	17525	17.525	0.528629	4.27574	12.3396	0.0320359	6.06018	0.169	31.9423	0.0491	9.29715	1.97	371.59
341	U1421	C	3	H	6	W	95	97	26.45	26.47	26.302	26.322	26.312	341-U1421C-3H-6-W 95/97-MULL	17590	17.59	0.610318	5.09805	12.6185	0.0347933	5.70084	0.127	20.7931	0.0387	6.33732	2.79	457.11
341	U1421	C	4	H	1	W	104	106	28.54	28.56	28.459	28.479	28.469	341-U1421C-4H-1-W 104/106-MULL	17660	17.66	0.512494	3.70513	11.6495	0.0394565	7.69891	0.12	23.4432	0.04	7.81169	48.68	9491.14
341	U1421	C	5	H	1	W	4	6	29.04	29.06	28.806	28.826	28.816	341-U1421C-5H-1-W 4/6-MUELLER	17672	17.672	0.589102	2.86017	12.2493	0.0297516	5.05032
341	U1421	C	5	H	1	W	96	98	29.96	29.98	29.726	29.746	29.736	341-U1421C-5H-1-W 96/98-MUELLER	17702	17.702	0.605208	2.85056	12.3522	0.0235479	3.89088
341	U1421	C	5	H	3	W	3	5	31.8	31.82	31.566	31.586	31.576	341-U1421C-5H-3-W 3/5-MUELLER	17762	17.762	0.59797	1.76011	13.528	0.0273755	4.57808
341	U1421	C	6	H	1	W	3	5	33.73	33.75	33.496	33.516	33.506	341-U1421C-6H-1-W 3/5-MUELLER	17825	17.825	0.569604	1.99612	12.837	0.0236351	4.14938
341	U1421	C	6	H	2	W	102	104	35.54	35.56	35.306	35.326	35.316	341-U1421C-6H-2-W 102/104-MUELLER	17884	17.884	0.524012	2.40944	11.2711	0.0254488	4.85653
341	U1421	C	6	H	3	W	96	98	36.61	36.63	36.376	36.396	36.386	341-U1421C-6H-3-W 96/98-MUELLER	17919.5	17.9195	0.558292	3.38513	11.1151	0.0360615	6.45925
341	U1421	C	6	H	4	W	98	100	37.73	37.75	37.496	37.516	37.506	341-U1421C-6H-4-W 98/100-MUELLER	17955	17.955	0.589081	1.97998	13.4708	0.0330043	5.60268
341	U1421	A	6	H	1	W	2	4	44.82	44.84	46.588	46.608	46.598	341-U1421A-6H-1-W 2/4-MUELLER	18236	18.236	0.618339	1.55252	12.816	0.00703021	1.13695
341	U1421	A	6	H	1	W	98	100	45.78	45.8	47.548	47.568	47.558	341-U1421A-6H-1-W 98/100-MUELLER	18268	18.268	0.695488	0.745258	15.3867	0.0109106	1.56877
341	U1421	A	6	H	2	W	54	56	46.84	46.86	48.608	48.628	48.618	341-U1421A-6H-2-W 54/56-MUELLER	18303	18.303	0.492795	2.6241	11.4504	0.0074854	1.51897
341	U1421	A	6	H	3	W	8	10	47.88	47.9	49.648	49.668	49.658	341-U1421A-6H-3-W 8/10-MUELLER	18340	18.34	0.522893	2.15649	12.234	0.0142691	2.72889
341	U1421	A	6	H	3	W	98	100	48.78	48.8	50.548	50.568	50.558	341-U1421A-6H-3-W 98/100-MUELLER	18373	18.373	0.48061	0.61526	14.4379	0.0118596	2.46762
341	U1421	A	6	H	4	W	47	49cm	49.77	49.79	51.538	51.558	51.548	341-U1421A-6H-4-W 47/49-MUELLER	18420	18.42	0.555771	2.17445	12.3624	0.0169799	3.0552
341	U1421	A	6	H	4	W	128	130	50.58	50.6	52.348	52.368	52.358	341-U1421A-6H-4-W 128/130-Dr. Mueller	18712	18.712	0.456079	1.25418	10.7611	0.0197366	4.32744	0.101	22.1913	0.0262	5.73788
341	U1421	A	7	H	1	W	2	4	50.82	50.84	52.588	52.608	52.598	341-U1421A-7H-1-W 2/4-Dr. Mueller	18932	18.932	0.277724	5.88726	5.29759	0.045776	16.4826	0.0875	31.4992	0.0171	6.15351	48.03	10533
341	U1421	A	7	H	1	W	53	55	51.33	51.35	53.098	53.118	53.108	341-U1421A-7H-1-W 53/55-Dr. Mueller	19157	19.157	0.261423	5.12529	5.52728	0.0321299	12.2904	0.0644	24.6434	0.0117	4.4632	21.63	7803.13
341	U1421	A	7	H	1	W	102	104	51.82	51.84	53.588	53.608	53.598	341-U1421A-7H-1-W 102/104-Dr. Mueller	19375	19.375	0.284422	4.78006	5.03219	0.0486505	17.1051	0.0901	31.6745	0.0218	7.6532	17.1	6541.65
341	U1421	A	7	H	1	W	130	132	52.1	52.12	53.868	53.888	53.878	341-U1421A-7H-1-W 130/132-Dr. Mueller	19536	19.536	0.296657	5.29339	5.66343	0.0430988	14.5282	0.0931	31.3874	0.0146	4.93753	21.26	7478.75
341	U1421	A	7	H	2	W	2	4	52.32	52.34	54.088	54.108	54.098	341-U1421A-7H-2-W 2/4-Dr. Mueller	19661	19.661	0.330395	7.87818	2.44608	0.0646698	19.5735	0.124	37.5535	0.0208	6.29813	16.2	5460.39
341	U1421	A	7	H	2	W	53	55	52.83	52.85	54.598	54.618	54.608	341-U1421A-7H-2-W 53/55-Dr. Mueller	19953.5	19.9535	0.302875	4.54619	5.24377	0.0701373	23.1572	0.12	39.5039	0.0246	8.12931	23.79	7190.41
341	U1421	A	7	H	2	W	102	104	53.32	53.34	55.088	55.108	55.098	341-U1421A-7H-2-W 102/104-Dr. Mueller	20233	20.233	0.305011	5.7065	4.84272	0.0373301	12.2389	0.102	33.4184	0.0172	5.6412	24.15	7983.34
341	U1421	A	7	H	3	W	10	12	53.9	53.92	55.668	55.688	55.678	341-U1421A-7H-3-W 10/12-Dr. Mueller	20565	20.565	0.320002	4.5999	5.80333	0.0577071	18.0334	0.122	38.2544	0.0206	6.42517	19.1	6289.36
341	U1421	A	7	H	3	W	53	55	54.33	54.35	56.098	56.118	56.108	341-U1421A-7H-3-W 53/55-Dr. Mueller	20811	20.811	0.281095	5.40008	5.14325	0.0430195	15.3043	0.0573	20.4005	0.0123	4.37503	21.45	6685.82
341	U1421	A	7	H	3	W	98	100	54.78	54.8	56.548	56.568	56.558	341-U1421A-7H-3-W 98/100-Dr. Mueller	21070	21.07	0.305662	4.39966	7.37841	0.0455494	14.9019	0.114	37.3555	0.0241	7.89351	10.94	3891.22
341	U1421	A	7	H	3	W	130	132	55.1	55.12	56.868	56.888	56.878	341-U1421A-7H-3-W 130/132-Dr. Mueller	21252	21.252	0.33138	5.48744	5.61894	0.0503534	15.1951	0.0902	27.2311	0.0213	6.43054	19.46	6362.29
341	U1421	A	7	H	4	W	4	6	55.34	55.36	57.108	57.128	57.118	341-U1421A-7H-4-W 4/6-Dr. Mueller	21424	21.424	0.364392	4.86857	6.34056	0.0598252	16.4178	0.134	36.7771	0.0308	8.46474	15.76	4757.52
341	U1421	A	7	H	4	W	53	55	55.83	55.85	57.598	57.618	57.608	341-U1421A-7H-4-W 53/55-Dr. Mueller	22419	22.419	0.39225	4.60265	5.93579	0.0516918	13.1783	0.116	29.6097	0.031	7.90608	25.42	6972.96
341	U1421	A	7	H	4	W	98	100	56.28	56.3	58.048	58.068	58.058	341-U1421A-7H-4-W 98/100-Dr. Mueller	23332	23.332	0.319577	6.04488	5.39914	0.0229363	7.1771	0.0495	15.4743	0.0115	3.59506	35.39	9008.99
341	U1421	A	7	H	4	W	130	132	56.6	56.62	58.368	58.388	58.378	341-U1421A-7H-4-W 130/132-Dr. Mueller	23433	23.433	0.370117	3.77804	8.5608	0.0382666	10.3391	0.1	27.1222	0.0218	5.90218	11.38	3552.84
341	U1421	A	7	H	5	W	102	104	57.82	57.84	59.588	59.608	59.598	341-U1421A-7H-5-W 102/104-MUELLER	23564	23.564	0.50257	3.13807	11.1412	0.0169229	3.36728
Total samples analyzed						69
The 50% sedimentation rate (Data 4 - sedrates) was used to generate column P (age.50%) generated by the Bchron age model.
