# Supplementary material for: Sediment controls dynamic behavior of a Cordilleran Ice Stream at the Last Glacial Maximum
Source: Nat Commun. 2020 Apr 14;11:1826. doi: 10.1038/s41467-020-15579-0 (PMC7156478; doi:10.1038/s41467-020-15579-0)
Supplement: Supplementary file 12 — Supplementary Data 9 [file 41467_2020_15579_MOESM12_ESM.xlsx]

## Sheet: Data 9 - Quartz grains
Exp	Site	Hole	Core	Type	Sect	A/W	Top offset (cm)	Bottom offset (cm)	Top depth CSF-A (m)	Bottom depth CSF-A (m)	Top depth CCSF-341-U1421-ABCDEF-20150810 (m)	Bottom depth CCSF-341-U1421-ABCDEF-20150810 (m)	midpt CCSF-341-U1421-ABCDEF-20150810 (m)	Label identifier	Age (yr)	Age (kyr)	% Sea ice/weathered
341	U1421	A	2	H	5	W	102	104	13.82	13.84	13.397	13.417	13.407	341-U1421A-2H-5-W 102/104-COWAN	16781	16.781	26.6667
341	U1421	A	3	H	2	W	0	2	17.8	17.82	17.377	17.397	17.387	341-U1421A-3H-2-W 0/2-COWAN	17067	17.067	20
341	U1421	C	3	H	2	W	100	102	20.5	20.52	20.352	20.372	20.362	341-U1421C-3H-2-W 100/102-COWAN	17304	17.304	25
341	U1421	C	3	H	3	W	0	2	21	21.02	20.852	20.872	20.862	341-U1421C-3H-3-W 0/2-COWAN	17343	17.343	24
341	U1421	C	3	H	3	W	100	102	22	22.02	21.852	21.872	21.862	341-U1421C-3H-3-W 100/102-COWAN	17428	17.428	50
341	U1421	C	3	H	4	W	0	2	22.5	22.52	22.352	22.372	22.362	341-U1421C-3H-4-W 0/2-COWAN	17459	17.459	40
341	U1421	C	3	H	4	W	51	53	23.01	23.03	22.862	22.882	22.872	341-U1421C-3H-4-W 51/53-ZELLERS	17478	17.478	44
341	U1421	C	3	H	4	W	100	102	23.5	23.52	23.352	23.372	23.362	341-U1421C-3H-4-W 100/102-COWAN	17494	17.494	53.5714
341	U1421	C	3	H	5	W	0	2	24	24.02	23.852	23.872	23.862	341-U1421C-3H-5-W 0/2-COWAN	17511	17.511	40
341	U1421	C	3	H	5	W	2	4	24.02	24.04	23.872	23.892	23.882	341-U1421C-3H-5-W 2/4-ZELLERS	17511	17.511	36
341	U1421	C	3	H	5	W	51	53	24.51	24.53	24.362	24.382	24.372	341-U1421C-3H-5-W 51/53-ZELLERS	17527	17.527	60
341	U1421	C	3	H	5	W	100	102	25	25.02	24.852	24.872	24.862	341-U1421C-3H-5-W 100/102-COWAN	17543	17.543	31.8182
341	U1421	C	3	H	6	W	100	102	26.5	26.52	26.352	26.372	26.362	341-U1421C-3H-6-W 100/102-COWAN	17592	17.592	32
341	U1421	C	4	H	1	W	3	5	27.53	27.55	27.449	27.469	27.459	341-U1421C-4H-1-W 3/5-COWAN	17627	17.627	32
341	U1421	C	4	H	CC	W	0	2	28.6	28.62	28.519	28.539	28.529	341-U1421C-4H-CC-W 0/2-COWAN	17662	17.662	24
341	U1421	C	5	H	1	W	50	52	29.5	29.52	29.266	29.286	29.276	341-U1421C-5H-1-W 50/52-Cowan	17687	17.687	36
341	U1421	C	5	H	2	W	50	52	30.9	30.92	30.666	30.686	30.676	341-U1421C-5H-2-W 50/52-Cowan	17732	17.732	12
341	U1421	C	5	H	3	W	146	148	33.23	33.25	32.996	33.016	33.006	341-U1421C-5H-3-W 146/148-Cowan	17809	17.809	20
341	U1421	C	6	H	2	W	50	52	35.02	35.04	34.786	34.806	34.796	341-U1421C-6H-2-W 50/52-Cowan	17867.5	17.8675	64
341	U1421	C	6	H	3	W	0	2	35.65	35.67	35.416	35.436	35.426	341-U1421C-6H-3-W 0/2-Cowan	17888	17.888	28
341	U1421	C	6	H	4	W	0	2	36.75	36.77	36.516	36.536	36.526	341-U1421C-6H-4-W 0/2-Cowan	17924	17.924	44
341	U1421	C	6	H	4	W	50	52	37.25	37.27	37.016	37.036	37.026	341-U1421C-6H-4-W 50/52-Cowan	17940	17.94	20
341	U1421	C	6	H	4	W	100	102	37.75	37.77	37.516	37.536	37.526	341-U1421C-6H-4-W 100/102-Cowan	17956	17.956	24
341	U1421	A	6	H	2	W	51	53	46.81	46.83	48.578	48.598	48.588	341-U1421A-6H-2-W 51/53-ZELLERS	18302	18.302	48
341	U1421	A	6	H	4	W	51	53	49.81	49.83	51.578	51.598	51.588	341-U1421A-6H-4-W 51/53-ZELLERS	18421	18.421	48
341	U1421	A	7	H	1	W	0	2	50.8	50.82	52.568	52.588	52.578	341-U1421A-7H-1-W 0/2-COWAN	18919	18.919	40
341	U1421	A	7	H	2	W	0	2	52.3	52.32	54.068	54.088	54.078	341-U1421A-7H-2-W 0/2-COWAN	19650	19.65	44
341	U1421	A	7	H	2	W	100	102	53.3	53.32	55.068	55.088	55.078	341-U1421A-7H-2-W 100/102-COWAN	20222	20.222	64
341	U1421	A	7	H	3	W	100	102	54.8	54.82	56.568	56.588	56.578	341-U1421A-7H-3-W 100/102-COWAN	21082	21.082	44
341	U1421	A	7	H	3	W	147	149	55.27	55.29	57.038	57.058	57.048	341-U1421A-7H-3-W 147/149-COWAN	21350	21.35	60
341	U1421	A	7	H	4	W	100	102	56.3	56.32	58.068	58.088	58.078	341-U1421A-7H-4-W 100/102-COWAN	23372	23.372	32
341	U1421	A	7	H	5	W	100	104	57.8	57.84	59.568	59.608	59.588	341-U1421A-7H-5-W 100/104-COWAN	23514	23.514	24
341	U1421	A	9	H	2	W	0	4	67	67.04	68.768	68.808	68.788	341-U1421A-9H-2-W 0/4-COWAN	24377	24.377	24
341	U1421	A	12	H	1	W	100	102	76.5	76.52	78.268	78.288	78.278	341-U1421A-12H-1-W 100/102-COWAN	25241	25.241	40
341	U1421	A	12	H	3	W	100	102	79.5	79.52	81.268	81.288	81.278	341-U1421A-12H-3-W 100/102-COWAN	25535	25.535	44
341	U1421	A	13	H	1	W	0	2	80.23	80.25	81.998	82.018	82.008	341-U1421A-13H-1-W 0/2-COWAN	25575	25.575	32
341	U1421	A	15	H	CC	W	0	4	87.07	87.11	88.838	88.878	88.858	341-U1421A-15H-CC-W 0/4-COWAN	25791	25.791	20
341	U1421	A	16	H	1	W	0	4	87.3	87.34	89.068	89.108	89.088	341-U1421A-16H-1-W 0/4-COWAN	25797	25.797	40
341	U1421	A	17	H	1	W	0	4	88.4	88.44	90.168	90.208	90.188	341-U1421A-17H-1-W 0/4-COWAN	25830	25.83	24
341	U1421	A	20	H	1	W	0	2	96.4	96.42	98.168	98.188	98.178	341-U1421A-20X-1-W 0/2-COWAN	26074	26.074	24
341	U1421	A	22	H	1	W	86	88	113.46	113.48	115.228	115.248	115.238	341-U1421A-22X-1-W 86/88-COWAN	26618	26.618	24
341	U1421	A	22	H	2	W	9	11	113.69	113.71	115.458	115.478	115.468	341-U1421A-22X-2-W 9/11-COWAN	26991	26.991	44
Total samples analyzed					42
The 50% sedimentation rate (Data 4 - sedrates) was used to generate column P (age.50%) generated by the Bchron age model.
